# Supplementary material for: Transcriptional repression and enhancer decommissioning silence cell cycle genes in postmitotic tissues
Source: G3 (Bethesda). 2024 Aug 22;14(10):jkae203. doi: 10.1093/g3journal/jkae203 (PMC11457063; doi:10.1093/g3journal/jkae203)
Supplement: jkae203_Supplementary_Data [file jkae203_supplementary_data.zip › Supplemental_Tables_S1-S4_G3-2024-405265.xlsx]

## Sheet: Supp Table 1
Symbol	Name	FBgn	Chr	Start	End	Strand
Mps1	Monopolar spindle 1	FBgn0000063	3R	17673828	17671271	1
asp	abnormal spindle	FBgn0000140	3R	24760513	24753849	1
aurA	aurora A	FBgn0000147	3R	11964826	11963124	1
Cp190	Centrosomal protein 190kD	FBgn0000283	3R	15275241	15270432	-1
cg	combgap	FBgn0000289	2R	14182838	14173693	1
chic	chickadee	FBgn0000308	2L	5981018	5972115	-1
cort	cortex	FBgn0000351	2L	6676635	6674682	-1
cos	costa	FBgn0000352	2R	7387115	7382176	-1
crm	cramped	FBgn0000376	X	2738773	2734248	-1
CycA	Cyclin A	FBgn0000404	3L	11833578	11826719	-1
CycB	Cyclin B	FBgn0000405	2R	22806948	22803521	-1
dib	disembodied	FBgn0000449	3L	4064551	4062292	1
esc	extra sexcombs	FBgn0000588	2L	11829405	11827204	-1
E(z)	Enhancer of zeste	FBgn0000629	3L	10638130	10634575	-1
dup	double parked	FBgn0000996	2R	15380988	15376619	-1
fzy	fizzy	FBgn0001086	2L	16313097	16310956	1
His2Av	Histone H2A variant	FBgn0001197	3R	26869220	26866929	1
Hsp83	Heat shock protein 83	FBgn0001233	3L	3197059	3192969	1
Mybbp1A	MYB binding protein 1a	FBgn0001341	X	633633	629773	1
Grip91	Gamma-tubulin ring protein 91	FBgn0001612	X	13744683	13736570	-1
dre4	dre4	FBgn0002183	3L	1876312	1871574	-1
sti	sticky	FBgn0002466	3L	12514815	12507998	-1
Lam	Lamin	FBgn0002525	2L	5546642	5542480	1
lds	lodestar	FBgn0002542	3R	7924491	7920431	1
RpL32	Ribosomal protein L32	FBgn0002626	3R	30046161	30045229	-1
Rcc1	Regulator of chromosome condensation 1	FBgn0002638	3L	5932773	5930262	-1
twe	twine	FBgn0002673	2L	16261877	16259414	-1
mei-9	meiotic 9	FBgn0002707	X	4318801	4314230	-1
mago	mago nashi	FBgn0002736	2R	21129737	21128577	1
mu2	mutator 2	FBgn0002872	3L	1947475	1942734	-1
mus101	mutagen-sensitive 101	FBgn0002878	X	13727113	13722246	1
mus201	mutagen-sensitive 201	FBgn0002887	2L	8442342	8438169	1
PolZ1	DNA polymerase zeta subunit 1	FBgn0002891	2R	7801044	7793625	1
mus301	mutagen-sensitive 301	FBgn0002899	3L	8142014	8137808	1
mus304	mutagen-sensitive 304	FBgn0002901	3L	18112847	18109814	1
PolQ	DNA polymerase theta	FBgn0002905	3R	12712299	12705523	-1
ncd	non-claret disjunctional	FBgn0002924	3R	29807127	29804290	-1
nod	no distributive disjunction	FBgn0002948	X	11585750	11580772	1
okr	okra	FBgn0002989	2L	2992759	2989594	-1
pbl	pebble	FBgn0003041	3L	7911954	7896109	-1
Pcl	Polycomblike	FBgn0003044	2R	18139990	18135426	1
phr	photorepair	FBgn0003082	2R	7827319	7825289	1
pim	pimples	FBgn0003087	2L	10364092	10362989	1
polo	polo	FBgn0003124	3L	20313466	20309654	1
rod	rough deal	FBgn0003268	3R	31588244	31580951	1
RanGAP	Ran GTPase activating protein	FBgn0003346	2L	19447317	19441959	1
sei	seizure	FBgn0003353	2R	24053035	24047411	1
shu	shutdown	FBgn0003401	2R	23843286	23841461	-1
spn-B	spindle B	FBgn0003480	3R	14329608	14328051	1
spn-D	spindle D	FBgn0003482	3R	27167122	27165716	1
spn-E	spindle E	FBgn0003483	3R	15844415	15837419	1
sta	stubarista	FBgn0003517	X	1483413	1481797	-1
stg	string	FBgn0003525	3R	29255800	29251826	-1
sub	subito	FBgn0003545	2R	17748078	17745500	-1
Tbp	TATA binding protein	FBgn0003687	2R	21687642	21686192	-1
thr	three rows	FBgn0003701	2R	17865963	17861273	-1
vls	valois	FBgn0003978	2L	20065679	20064261	-1
G6pd	Glucose-6-phosphate dehydrogenase	FBgn0004057	X	19672353	19667252	1
Cdk1	Cyclin-dependent kinase 1	FBgn0004106	2L	10386262	10384739	-1
Cdk2	Cyclin-dependent kinase 2	FBgn0004107	3R	20738414	20735623	1
HmgD	High mobility group protein D	FBgn0004362	2R	21716727	21701458	1
neb	nebbish	FBgn0004374	2L	20089698	20075757	1
Klp61F	Kinesin-like protein at 61F	FBgn0004378	3L	1245910	1241568	-1
Klp67A	Kinesin-like protein at 67A	FBgn0004379	3L	9367046	9362636	-1
shtd	shattered	FBgn0004391	X	15462441	15455544	-1
Rrp1	Recombination repair protein 1	FBgn0004584	2L	2972508	2969773	-1
wapl	wings apart-like	FBgn0004655	X	2158983	2149936	-1
Xpc	Xeroderma pigmentosum, complementation group C	FBgn0004698	2R	15318239	15311510	1
fs(2)ltoPP43	female sterile (2) ltoPP43	FBgn0004811	2L	19795851	19792773	-1
His3.3B	Histone H3.3B	FBgn0004828	X	9156669	9152523	-1
Xpac	Xeroderma pigmentosum group A-like	FBgn0004832	X	4104197	4102955	-1
PCNA	Proliferating cell nuclear antigen	FBgn0005655	2R	20262883	20261754	-1
pie	pineapple eye	FBgn0005683	2L	10422780	10420625	-1
PolA2	DNA polymerase alpha subunit 2	FBgn0005696	3R	27241228	27239163	1
heca	headcase	FBgn0010113	3R	30372382	30277932	1
RPA1	Replication protein A1	FBgn0010173	3R	8264451	8262120	-1
Cks30A	Cyclin-dependent kinase subunit 30A	FBgn0010314	2L	9331981	9330763	1
dap	dacapo	FBgn0010316	2R	9716256	9712321	1
Map60	Microtubule-associated protein 60	FBgn0010342	2R	9592744	9590867	1
CycE	Cyclin E	FBgn0010382	2L	15748150	15727581	-1
Sas-4	Spindle assembly abnormal 4	FBgn0011020	3R	7154219	7151367	1
Set8	SET domain containing 8	FBgn0011474	3R	14320494	14316038	1
Klp3A	Kinesin-like protein at 3A	FBgn0011606	X	2604052	2599158	-1
Mlh1	Mlh1	FBgn0011659	2R	8172401	8170274	1
Pms2	Pms2	FBgn0011660	2R	15371520	15368074	-1
msi	musashi	FBgn0011666	3R	25608423	25516118	1
pav	pavarotti	FBgn0011692	3L	4246233	4242734	1
RnrL	Ribonucleoside diphosphate reductase large subunit	FBgn0011703	2L	10327943	10325026	-1
RnrS	Ribonucleoside diphosphate reductase small subunit	FBgn0011704	2R	11985393	11983145	-1
Prim1	DNA primase subunit 1	FBgn0011762	3L	8344404	8340314	1
Dp	DP transcription factor	FBgn0011763	2R	13228202	13222433	1
Irbp	Inverted repeat-binding protein	FBgn0011774	3R	11412440	11410047	1
Fkbp39	FK506-binding protein 39kD	FBgn0013269	3R	15333133	15331584	-1
l(2)dtl	lethal-(2)-denticleless	FBgn0013548	2R	23705403	23702477	1
barr	barren	FBgn0014127	2L	20061370	20058163	-1
Hel25E	Helicase at 25E	FBgn0014189	2L	5542314	5539326	-1
His3.3A	Histone H3.3A	FBgn0014857	2L	5056149	5055058	1
Mcm2	Minichromosome maintenance 2	FBgn0014861	3R	8267924	8264970	1
Pgam1	Phosphoglycerate mutase 1	FBgn0014869	3R	29149901	29148248	1
Orc2	Origin recognition complex subunit 2	FBgn0015270	3R	13967075	13964885	1
Orc5	Origin recognition complex subunit 5	FBgn0015271	2L	13831576	13829837	1
cutlet	cutlet	FBgn0015376	2L	3711748	3707230	-1
glu	gluon	FBgn0015391	2L	16738388	16733617	-1
jumu	jumeau	FBgn0015396	3R	10361612	10350182	1
peng	penguin	FBgn0015527	X	21349843	21346503	-1
spag	spaghetti	FBgn0015544	2R	24161503	24159384	1
spel1	spellchecker1	FBgn0015546	2L	14366840	14362069	1
tos	tosca	FBgn0015553	2L	18682075	18679631	-1
BEAF-32	Boundary element-associated factor of 32kD	FBgn0015602	2R	14772630	14770469	1
SMC3	Structural maintenance of chromosomes 3	FBgn0015615	X	16593439	16588996	-1
CycB3	Cyclin B3	FBgn0015625	3R	24870816	24867934	-1
Dref	DNA replication-related element factor	FBgn0015664	2L	9967229	9964147	-1
Rbf	Retinoblastoma-family protein	FBgn0015799	X	801479	797090	-1
HDAC1	Histone deacetylase 1	FBgn0015805	3L	4629467	4626734	1
Mcm5	Minichromosome maintenance 5	FBgn0017577	3R	10791150	10788524	1
lok	loki	FBgn0019686	2L	20064381	20061422	1
mre11	meiotic recombination 11	FBgn0020270	2L	11284335	11282090	1
mst	misato	FBgn0020272	X	21391533	21388977	1
SA1	Stromalin 1	FBgn0020616	2L	6954586	6950421	1
Mcm7	Minichromosome maintenance 7	FBgn0020633	3L	8894310	8891596	1
Cse1	Chromosome segregation 1	FBgn0022213	2L	16825207	16821156	-1
dnk	deoxyribonucleoside kinase	FBgn0022338	3R	18982749	18980995	1
Hira	Hira	FBgn0022786	X	7725917	7722119	1
Orc6	Origin recognition complex subunit 6	FBgn0023180	2R	9846485	9845458	-1
Orc4	Origin recognition complex subunit 4	FBgn0023181	2R	24797414	24795740	-1
Chd3	Chd3	FBgn0023395	3L	19450238	19447173	1
san	separation anxiety	FBgn0024188	2R	11361871	11360706	1
aurB	aurora B	FBgn0024227	2L	10858094	10856797	-1
E2f2	E2F transcription factor 2	FBgn0024371	2L	21156749	21154293	-1
Cpsf160	Cleavage and polyadenylation specificity factor 160	FBgn0024698	2R	14503488	14497347	-1
Bub3	Bub3	FBgn0025457	3R	29675421	29674007	-1
Cdc16	Cell division cycle 16	FBgn0025781	3R	23284123	23281201	1
Rad9	Rad9	FBgn0025807	3L	18872553	18870045	-1
Mcm6	Minichromosome maintenance 6	FBgn0025815	X	6677176	6674387	1
Fen1	Flap endonuclease 1	FBgn0025832	2R	16855464	16854025	-1
dgt4	dim gamma-tubulin 4	FBgn0026085	X	4114929	4113701	1
Cdc45	Cell division cycle 45	FBgn0026143	X	1030556	1028291	-1
mbo	members only	FBgn0026207	3R	12679052	12676487	-1
msk	moleskin	FBgn0026252	3L	8121579	8116179	1
cav	caravaggio	FBgn0026257	3R	24223528	24221103	1
SAK	Sak kinase	FBgn0026371	3L	21515887	21512141	-1
Su(var)2-HP2	Su(var)2-HP2	FBgn0026427	2R	14618118	14607154	-1
Grip128	Grip128	FBgn0026433	X	15472119	15468281	-1
XRCC1	XRCC1	FBgn0026751	X	5332435	5329876	1
Kmn1	kinetochore Mis12-Ndc80 network component 1	FBgn0027259	X	11572442	11571383	-1
jim	jim	FBgn0027339	3L	22835194	22789233	-1
RecQ5	RecQ5 helicase	FBgn0027375	3L	14632077	14628160	-1
MRG15	MORF-related gene 15	FBgn0027378	3R	15278109	15276440	-1
D12	D12	FBgn0027490	2L	8437365	8434058	-1
spd-2	spindle defective 2	FBgn0027500	3L	16595014	16591207	-1
ana2	anastral spindle 2	FBgn0027513	2R	8900211	8898729	-1
Acf	ATP-dependent chromatin assembly factor large subunit	FBgn0027620	3R	31799799	31793981	1
SMC2	Structural maintenance of chromosomes 2	FBgn0027783	2R	14852653	14848621	-1
msb1l	msb1l	FBgn0027949	2L	19579131	19577701	1
MTA1-like	Metastasis associated 1-like	FBgn0027951	3R	5648738	5638655	-1
Nxt1	NTF2-related export protein 1	FBgn0028411	2R	23811974	23811321	-1
RNaseZ	Ribonuclease Z	FBgn0028426	2R	10309794	10307030	-1
RfC38	Replication factor C 38kD subunit	FBgn0028700	2L	11130645	11128932	-1
Fmr1	Fragile X messenger ribonucleoprotein 1	FBgn0028734	3R	10110121	10101420	-1
asf1	anti-silencing factor 1	FBgn0029094	3L	19620398	19618894	1
Uba2	Ubiquitin-like activating enzyme 2	FBgn0029113	3L	8127818	8125327	-1
Aos1	Activator of SUMO 1	FBgn0029512	3R	12433822	12432533	-1
lin-52	lin-52	FBgn0029800	X	5754958	5753390	-1
Nf-YC	Nuclear factor Y-box C	FBgn0029905	X	6820919	6818178	-1
Miga	Mitoguardin	FBgn0030037	X	8437820	8433923	-1
Caf1-180	Chromatin assembly factor 1, p180 subunit	FBgn0030054	X	8606304	8602137	-1
Psf3	Partner of Sld Five 3	FBgn0030196	X	10385861	10383353	-1
feo	fascetto	FBgn0030241	X	10854869	10852446	-1
HP5	Heterochromatin protein 5	FBgn0030301	X	11459227	11454786	1
Ndc80	Ndc80	FBgn0030500	X	13612062	13609671	-1
BthD	BthD selenoprotein	FBgn0030501	X	13613228	13612131	1
Tcs4	Threonyl-carbamoyl synthesis 4	FBgn0031060	X	19701755	19699820	-1
CG12702	-	FBgn0031070	X	19764874	19759173	-1
Phf7	PHD finger protein 7	FBgn0031091	X	20165830	20160355	-1
Cp110	Centriolar coiled coil protein 110kDa	FBgn0031191	X	22487458	22482082	1
Ipk2	Inositol phosphate kinase 2	FBgn0031267	2L	574264	573033	-1
Rim2	Replication in mitochondria 2	FBgn0031359	2L	1724388	1716244	-1
Pif1	Pif1 DNA helicase	FBgn0031540	2L	3470004	3467342	-1
Spindly	Spindly	FBgn0031549	2L	3530317	3527387	-1
TTLL4B	Tubulin tyrosine ligase-like 4B	FBgn0031574	2L	3867507	3862668	1
Marcal1	Marcal1	FBgn0031655	2L	4958292	4955509	1
WDR79	WD repeat domain 79	FBgn0031782	2L	6127775	6125879	-1
Nse1	Non-SMC element 1	FBgn0031848	2L	6677625	6676649	-1
sip2	septin interacting protein 2	FBgn0031878	2L	6964074	6961516	-1
Nuf2	Nuf2	FBgn0031886	2L	7065837	7064431	-1
Sirup	Starvation-upregulated protein	FBgn0031971	2L	7999676	7998869	1
baf	barrier to autointegration factor	FBgn0031977	2L	8030565	8029462	1
borr	borealin-related	FBgn0032105	2L	9253118	9251472	-1
Ripalpha	RPA-interacting protein alpha	FBgn0032189	2L	10200974	10199401	-1
RfC3	Replication factor C subunit 3	FBgn0032244	2L	10420612	10419190	1
PICK1	Protein interacting with C kinase 1	FBgn0032447	2L	12698917	12695033	1
MRP	Multidrug-Resistance like Protein 1	FBgn0032456	2L	12766546	12719045	1
Sfmbt	Scm-related gene containing four mbt domains	FBgn0032475	2L	13176785	13169649	-1
nesd	nessun dorma	FBgn0032848	2L	20096253	20093972	1
Cdc23	Cell division cycle 23	FBgn0032863	2L	20461729	20459342	1
RPA2	Replication protein A2	FBgn0032906	2L	20924975	20926147	-1
Mcm10	Minichromosome maintenance 10	FBgn0032929	2L	21182812	21179933	1
CG8679	-	FBgn0032934	2L	21218544	21216004	-1
geminin	geminin	FBgn0033081	2R	6656594	6655463	-1
Dhx15	DEAH-box helicase 15	FBgn0033160	2R	7391023	7387187	1
U2A	U2A	FBgn0033210	2R	7676362	7675362	-1
Gle1	Gle1 RNA export mediator	FBgn0033316	2R	8630186	8627900	1
Spt	Spitting Image	FBgn0033348	2R	8922755	8920270	-1
FANCI	Fanconi anemia complementation group I	FBgn0033354	2R	8939789	8934576	-1
CG13742	-	FBgn0033372	2R	9087808	9084598	-1
Rad51D	Rad51 recombinase D	FBgn0033389	2R	9167670	9165632	1
Nt5c	5' nucleotidase C	FBgn0033426	2R	9581847	9577427	1
CG12134	-	FBgn0033471	2R	9972780	9971143	1
Caf1-105	Chromatin assembly factor 1, p105 subunit	FBgn0033526	2R	10468540	10466001	-1
mms4	Methyl methanesulfonate sensitivity 4	FBgn0033549	2R	10812215	10811078	1
Lsm10	Lsm10	FBgn0033554	2R	10821640	10821098	-1
Hen1	Hen1 methyltransferase	FBgn0033686	2R	12152752	12145710	1
achi	achintya	FBgn0033749	2R	12515062	12511534	-1
mars	mars	FBgn0033845	2R	13506011	13500621	1
mip120	Myb-interacting protein 120	FBgn0033846	2R	13513112	13506430	1
Ctf4	Chromosome transmission fidelity 4	FBgn0033890	2R	13983317	13980362	-1
nopo	no poles	FBgn0034314	2R	18182519	18180496	1
DMAP1	DNA methyltransferase 1 associated protein 1	FBgn0034537	2R	20645865	20644036	1
Rae1	Rae1	FBgn0034646	2R	21660007	21658770	-1
LBR	Lamin B receptor	FBgn0034657	2R	21724055	21720495	1
PolE4	DNA polymerase epsilon subunit 4	FBgn0034726	2R	22412582	22411789	1
rad50	rad50	FBgn0034728	2R	22425482	22421013	1
pita	pita	FBgn0034878	2R	23554712	23548967	-1
ppk29	pickpocket 29	FBgn0034965	2R	24057137	24052917	-1
msd1	mitotic spindle density 1	FBgn0035209	3L	1332326	1331744	1
msd5	mitotic spindle density 5	FBgn0035210	3L	1333146	1332307	-1
Sse	Separase	FBgn0035627	3L	5662247	5659700	-1
mad2	mad2	FBgn0035640	3L	5813093	5812135	-1
PolE2	DNA polymerase epsilon subunit 2	FBgn0035644	3L	5897435	5895691	-1
eco	Establishment of cohesion	FBgn0035766	3L	7339340	7335442	-1
Cdc6	Cell division cycle 6	FBgn0035918	3L	8634069	8631509	-1
phol	pleiohomeotic like	FBgn0035997	3L	9456281	9452803	-1
Poc1	Proteome of centrioles 1	FBgn0036354	3L	13390006	13388299	-1
Msh6	Msh6	FBgn0036486	3L	15158562	15154233	-1
elg1	enhanced level of genomic instability 1	FBgn0036574	3L	16136691	16132028	1
nxf2	nuclear RNA export factor 2	FBgn0036640	3L	16580306	16576859	-1
Nufip	Nufip	FBgn0036812	3L	18748367	18746611	-1
HipHop	HP1-HOAP-interacting protein	FBgn0036815	3L	18822353	18821171	1
Gem2	Gemin 2	FBgn0036850	3L	19100363	19099123	-1
Nopp140	Nopp140	FBgn0037137	3L	21836685	21832774	1
PolH	DNA polymerase eta	FBgn0037141	3L	21941812	21938634	-1
Ssl1	Suppressor of stem-loop mutation	FBgn0037202	3L	22880963	22879089	1
Skp2	S-phase kinase-associated protein 2	FBgn0037236	3R	4337674	4334879	-1
srl	spargel	FBgn0037248	3R	4429335	4422483	-1
Fip1	Factor interacting with poly(A) polymerase 1	FBgn0037255	3R	4487677	4485008	1
Snm1	Snm1	FBgn0037338	3R	5557786	5555084	1
Hat1	Histone acetyltransferase 1	FBgn0037376	3R	5789384	5787337	-1
MAGE	MAGE	FBgn0037481	3R	7155180	7154238	-1
Art4	Arginine methyltransferase 4	FBgn0037770	3R	9986060	9982816	-1
Fancl	Fancl	FBgn0037781	3R	10052869	10051508	-1
MBD-R2	MBD-R2	FBgn0038016	3R	12356265	12352143	-1
Mau2	Mau2 sister chromatid cohesion factor	FBgn0038300	3R	15211347	15209204	1
Rbf2	Retinoblastoma-family protein 2	FBgn0038390	3R	15968138	15965446	1
cal1	chromosome alignment defect 1	FBgn0038478	3R	17091938	17088280	1
Arp5	Actin-related protein 5	FBgn0038576	3R	18187875	18185498	1
WRNexo	WRN exonuclease	FBgn0038608	3R	18366162	18364244	-1
Ndc1	Nuclear division cycle 1	FBgn0039125	3R	23926436	23924399	1
Mink	Mitotic spindle and nuclear protein	FBgn0039250	3R	24925160	24922473	1
Sld5	Sld5	FBgn0039403	3R	26056547	26055657	-1
BOD1	Biorientation Defective 1	FBgn0039560	3R	27942778	27938245	1
Cap-D2	CAP-D2 condensin subunit	FBgn0039680	3R	29680257	29675651	1
Nph	Nucleophosmin	FBgn0039735	3R	30004861	30003681	-1
rept	reptin	FBgn0040075	3L	19257111	19255340	1
l(1)G0469	lethal (1) G0469	FBgn0040153	X	14211457	14203961	-1
cmet	CENP-meta	FBgn0040232	2L	11269002	11261026	-1
cana	CENP-ana	FBgn0040233	2L	11277846	11269780	1
Top3alpha	Topoisomerase 3alpha	FBgn0040268	2L	19502268	19498168	1
SMC1	Structural maintenance of chromosomes 1	FBgn0040283	3R	24062815	24058287	1
RecQ4	RecQ4 helicase	FBgn0040290	3L	8175978	8170640	-1
mus81	mus81	FBgn0040347	X	943229	941075	1
cid	centromere identifier	FBgn0040477	2R	13486631	13485617	1
ida	imaginal discs arrested	FBgn0041147	3L	3907813	3905344	1
Slbp	Stem-loop binding protein	FBgn0041186	3R	29153266	29152074	-1
Chrac-14	Chromatin accessibility complex 14kD protein	FBgn0043002	2L	8437996	8437405	1
Ndf	Nucleosome-destabilizing factor	FBgn0043456	2L	10008889	10003832	1
Chro	Chromator	FBgn0044324	3L	22878984	22873702	-1
tefu	telomere fusion	FBgn0045035	3R	15242236	15232212	-1
pch2	pachytene checkpoint 2	FBgn0051453	3R	8561764	8559540	-1
Rbfox1	RNA-binding Fox protein 1	FBgn0052062	3L	10594012	10481412	1
Ptip	PAX transcription activation domain interacting protein	FBgn0052133	3L	14029121	14020315	-1
Claspin	Claspin	FBgn0052251	3L	4318608	4313483	1
SMC5	Structural maintenance of chromosomes 5	FBgn0052438	3L	21573523	21569176	1
Zwilch	Zwilch	FBgn0061476	3R	31213376	31210966	-1
fzr	fizzy-related	FBgn0262699	X	4679537	4667290	-1

## Sheet: Supp Table 2
Wing	Insect	Motif Name	Consensus	P-value	Log P-value	q-value (Benjamini)	# of Target Sequences with Motif(of 283)	% of Target Sequences with Motif	# of Background Sequences with Motif(of 46318)	% of Background Sequences with Motif
		Unknown1(NR/Ini-like)/Drosophila-Promoters/Homer	MYGGTCACACTG	1e-12	-28.88	0	26	0.0919	685.5	0.0148
		M1BP(Zf)/S2R+-M1BP-ChIP-Seq(GSE49842)/Homer	CAGTGTGACCGT	1e-12	-28.82	0	26	0.0919	687.7	0.0149
		DREF/Drosophila-Promoters/Homer	AVYTATCGATAD	1e-10	-23.49	0	15	0.053	246.3	0.0053
		Unknown2/Drosophila-Promoters/Homer	CATCMCTA	1e-08	-19.44	0	37	0.1307	2018	0.0436
		Unknown4/Drosophila-Promoters/Homer	AAAAATACCRMA	0.0001	-10.75	0.0001	9	0.0318	240.1	0.0052
		Unknown3/Drosophila-Promoters/Homer	ACVAKCTGGCAGCGC	0.0001	-10.63	0.0001	11	0.0389	373.2	0.0081
		Trl(Zf)/S2-GAGAfactor-ChIP-Seq(GSE40646)/Homer	RGAGAGAG	0.001	-7.74	0.0011	51	0.1802	5176.8	0.1119
	Vertebrate	None with q-value < 0.05
Eye	Insect	Motif Name	Consensus	P-value	Log P-value	q-value (Benjamini)	# of Target Sequences with Motif(of 289)	% of Target Sequences with Motif	# of Background Sequences with Motif(of 45546)	% of Background Sequences with Motif
		M1BP(Zf)/S2R+-M1BP-ChIP-Seq(GSE49842)/Homer	CAGTGTGACCGT	1e-25	-57.72	0	40	0.1384	692.3	0.0152
		Unknown1(NR/Ini-like)/Drosophila-Promoters/Homer	MYGGTCACACTG	1e-24	-55.43	0	38	0.1315	646.6	0.0142
		Unknown2/Drosophila-Promoters/Homer	CATCMCTA	1e-15	-35.18	0	50	0.173	2067.3	0.0453
		DREF/Drosophila-Promoters/Homer	AVYTATCGATAD	1e-13	-31.85	0	19	0.0657	261	0.0057
		Unknown4/Drosophila-Promoters/Homer	AAAAATACCRMA	1e-08	-19.63	0	13	0.045	222	0.0049
		Unknown3/Drosophila-Promoters/Homer	ACVAKCTGGCAGCGC	1e-08	-19.5	0	16	0.0554	371.5	0.0081
		Trl(Zf)/S2-GAGAfactor-ChIP-Seq(GSE40646)/Homer	RGAGAGAG	0.0001	-11.17	0	57	0.1972	5076.8	0.1113
	Vertebrate	None with q-value < 0.05
Brain	Insect	Motif Name	Consensus	P-value	Log P-value	q-value (Benjamini)	# of Target Sequences with Motif(of 348)	% of Target Sequences with Motif	# of Background Sequences with Motif(of 45957)	% of Background Sequences with Motif
		M1BP(Zf)/S2R+-M1BP-ChIP-Seq(GSE49842)/Homer	CAGTGTGACCGT	1e-36	-84.2	0	56	0.1609	753.7	0.0164
		Unknown1(NR/Ini-like)/Drosophila-Promoters/Homer	MYGGTCACACTG	1e-35	-81.68	0	54	0.1552	719	0.0157
		Unknown2/Drosophila-Promoters/Homer	CATCMCTA	1e-30	-69.1	0	77	0.2213	2098.9	0.0457
		DREF/Drosophila-Promoters/Homer	AVYTATCGATAD	1e-24	-55.7	0	32	0.092	332.9	0.0073
		Unknown3/Drosophila-Promoters/Homer	ACVAKCTGGCAGCGC	1e-13	-30.14	0	24	0.069	430.3	0.0094
		Unknown4/Drosophila-Promoters/Homer	AAAAATACCRMA	1e-11	-27.12	0	22	0.0632	407.9	0.0089
		Trl(Zf)/S2-GAGAfactor-ChIP-Seq(GSE40646)/Homer	RGAGAGAG	0.0001	-10.46	0.0001	63	0.181	4935.2	0.1076
		E-box/Drosophila-Promoters/Homer	AACAGCTGTTHN	0.01	-5.366	0.0099	14	0.0402	823.1	0.0179
		Unknown6/Drosophila-Promoters/Homer	AATTTTAAAA	0.01	-4.67	0.0177	30	0.0862	2496.7	0.0544
		Unknown5/Drosophila-Promoters/Homer	GCTGATAASV	0.1	-4.406	0.0207	30	0.0862	2548.5	0.0555
	Vertebrate	Motif Name	Consensus	P-value	Log P-value	q-value (Benjamini)	# of Target Sequences with Motif(of 348)	% of Target Sequences with Motif	# of Background Sequences with Motif(of 45893)	% of Background Sequences with Motif
		E2F4(E2F)/K562-E2F4-ChIP-Seq(GSE31477)/Homer	GGCGGGAAAH	1e-06	-15.2	0.0001	57	0.1638	3689.8	0.0804
		E2F(E2F)/Hela-CellCycle-Expression/Homer	TTSGCGCGAAAA	1e-05	-13.21	0.0004	17	0.0489	558	0.0122
		E2F3(E2F)/MEF-E2F3-ChIP-Seq(GSE71376)/Homer	BTKGGCGGGAAA	1e-05	-12.11	0.0008	41	0.1178	2544.8	0.0554
		CUX1(Homeobox)/K562-CUX1-ChIP-Seq(GSE92882)/Homer	TATCGATNAN	0.0001	-10.52	0.003	59	0.1695	4512.4	0.0983

## Sheet: Supp Table 3
FlyBaseID	Fly Symbol	Species	Mouse GeneID	MGIID	Mouse Symbol	DIOPT Score	Weighted Score	Rank	Best Score	Best Score Reverse	Prediction Derived From
FBgn0004650	fs(1)N	Mouse	77684	1924934	Bsph2	1	1.1	low	Yes	Yes	Panther
FBgn0004650	fs(1)N	Mouse	330470	2685613	Bsph1	1	1.1	low	Yes	Yes	Panther
FBgn0026427	Su(var)2-HP2	Mouse	51869	1098622	Rif1	1	0.91	low	Yes	No	Phylome
FBgn0026427	Su(var)2-HP2	Mouse	13406	94910	Dmp1	1	0.9	low	Yes	Yes	eggNOG
FBgn0026427	Su(var)2-HP2	Mouse	235497	2685031	Leo1	1	0.9	low	Yes	No	eggNOG
FBgn0026427	Su(var)2-HP2	Mouse	15891	96389	Ibsp	1	0.9	low	Yes	Yes	eggNOG
FBgn0026427	Su(var)2-HP2	Mouse	19888	1341105	Rp1	1	0.9	low	Yes	No	eggNOG
FBgn0027339	jim	Mouse	269704	2442505	Zfp664	1	1.1	low	Yes	Yes	Panther
FBgn0027339	jim	Mouse	637776	3645327	Zfp977	1	1.1	low	Yes	Yes	Panther
FBgn0027339	jim	Mouse	100503920	5012150	Gm19965	1	1.1	low	Yes	Yes	Panther
FBgn0027339	jim	Mouse	109889	107457	Mzf1	1	1.1	low	Yes	No	Panther
FBgn0027339	jim	Mouse	76373	1923623	Zfp773	1	1.1	low	Yes	Yes	Panther
FBgn0027339	jim	Mouse	210105	2444708	Zfp719	1	1.1	low	Yes	No	Panther
FBgn0027339	jim	Mouse	233890	2384582	Zfp768	1	1.1	low	Yes	Yes	Panther
FBgn0027339	jim	Mouse	271377	2443876	Zbtb11	1	1.1	low	Yes	Yes	Panther
FBgn0027339	jim	Mouse	50524	1354373	Sall2	1	1.01	low	Yes	No	OMA
FBgn0027339	jim	Mouse	233905	3665412	Zfp646	1	1	low	Yes	Yes	OrthoFinder
FBgn0027339	jim	Mouse	69930	1917180	Zfp715	1	0.91	low	Yes	No	Phylome
FBgn0027339	jim	Mouse	212276	1916455	Zfp748	1	0.91	low	Yes	No	Phylome
FBgn0027339	jim	Mouse	22648	99156	Zfp11	1	0.91	low	Yes	No	Phylome
FBgn0027339	jim	Mouse	67911	1915161	Zfp169	1	0.91	low	Yes	Yes	Phylome
FBgn0027339	jim	Mouse	212281	3036250	Zfp729a	1	0.91	low	Yes	No	Phylome
FBgn0027339	jim	Mouse	78251	1925501	Zfp712	1	0.91	low	Yes	No	Phylome
FBgn0027339	jim	Mouse	68910	1916160	Zfp467	1	0.91	low	Yes	Yes	Phylome
FBgn0027339	jim	Mouse	338354	2444764	Zfp780b	1	0.91	low	Yes	No	Phylome
FBgn0034878	pita	Mouse	245595	3045342	Zfp711	1	1.1	low	Yes	Yes	Panther
FBgn0034878	pita	Mouse	140482	2153740	Zfp358	1	0.93	low	Yes	No	Compara
FBgn0034878	pita	Mouse	68490	1915740	Zfp579	1	0.93	low	Yes	Yes	Compara
FBgn0034878	pita	Mouse	244219	2442943	Zfp668	1	0.93	low	Yes	Yes	Compara
FBgn0034878	pita	Mouse	57782	1927369	Rbak	1	0.91	low	Yes	Yes	Phylome
FBgn0037751	topi	Mouse	384763	2442757	Zfp667	1	1.1	low	Yes	No	Panther
FBgn0037751	topi	Mouse	13560	109530	E4f1	1	1.1	low	Yes	Yes	Panther
FBgn0037751	topi	Mouse	667962	3709288	Zfp966	1	1.1	low	Yes	Yes	Panther
FBgn0037751	topi	Mouse	230761	2652839	Zfp362	1	1.1	low	Yes	No	Panther
FBgn0037751	topi	Mouse	242747	1922865	Zfp933	1	1.1	low	Yes	Yes	Panther
FBgn0037751	topi	Mouse	243373	2141510	AI854703	1	1.1	low	Yes	Yes	Panther
FBgn0037751	topi	Mouse	381410	2685857	Zfp408	1	1.1	low	Yes	Yes	Panther
FBgn0037751	topi	Mouse	66056	1916740	Zfp524	1	1.1	low	Yes	Yes	Panther
FBgn0037751	topi	Mouse	232784	2682609	Zfp212	1	1.1	low	Yes	Yes	Panther
FBgn0037751	topi	Mouse	52708	1289280	Zfp410	1	1.1	low	Yes	Yes	Panther
FBgn0037751	topi	Mouse	319748	2442656	Zfp865	1	1.1	low	Yes	No	Panther
FBgn0037751	topi	Mouse	69234	1916484	Zfp688	1	0.95	low	Yes	Yes	Isobase
FBgn0037751	topi	Mouse	68490	1915740	Zfp579	1	0.93	low	Yes	Yes	Compara
FBgn0038478	cal1	Mouse	67154	1914404	Mtdh	1	0.9	low	Yes	Yes	orthoMCL
FBgn0000308	chic	Mouse	18643	97549	Pfn1	2	1.91	moderate	No	Yes	eggNOG, OrthoDB
FBgn0000351	cort	Mouse	238896	3644472	Cdc20b	2	2	moderate	Yes	No	eggNOG, Panther
FBgn0000351	cort	Mouse	107995	1859866	Cdc20	2	2	moderate	Yes	No	eggNOG, Panther
FBgn0000404	CycA	Mouse	218630	2145534	Ccno	2	2	low	No	No	eggNOG, Panther
FBgn0000404	CycA	Mouse	240665	2443297	Ccnj	2	1.94	low	No	No	Compara, OrthoDB
FBgn0000404	CycA	Mouse	380694	2685723	Ccnjl	2	1.91	low	No	No	eggNOG, OrthoDB
FBgn0000404	CycA	Mouse	12447	88316	Ccne1	2	1.91	low	No	No	eggNOG, OrthoDB
FBgn0000404	CycA	Mouse	12450	102890	Ccng1	2	1.83	low	No	No	Compara, eggNOG
FBgn0000404	CycA	Mouse	12452	1095734	Ccng2	2	1.83	low	No	No	Compara, eggNOG
FBgn0000405	CycB	Mouse	12450	102890	Ccng1	2	1.83	low	No	No	Compara, eggNOG
FBgn0000405	CycB	Mouse	12448	1329034	Ccne2	2	1.83	low	No	No	Compara, eggNOG
FBgn0000405	CycB	Mouse	380694	2685723	Ccnjl	2	1.83	low	No	No	Compara, eggNOG
FBgn0000405	CycB	Mouse	12453	1341077	Ccni	2	1.83	low	No	No	Compara, eggNOG
FBgn0000405	CycB	Mouse	12447	88316	Ccne1	2	1.83	low	No	No	Compara, eggNOG
FBgn0000405	CycB	Mouse	12452	1095734	Ccng2	2	1.83	low	No	No	Compara, eggNOG
FBgn0000405	CycB	Mouse	12449	102551	Ccnf	2	1.83	moderate	No	Yes	Compara, eggNOG
FBgn0000449	dib	Mouse	110115	88583	Cyp11b1	2	1.91	low	No	No	eggNOG, OrthoDB
FBgn0000449	dib	Mouse	13115	1098274	Cyp27b1	2	1.91	low	No	No	eggNOG, OrthoDB
FBgn0000449	dib	Mouse	13072	88584	Cyp11b2	2	1.91	low	No	No	eggNOG, OrthoDB
FBgn0000449	dib	Mouse	13070	88582	Cyp11a1	2	1.91	low	No	No	eggNOG, OrthoDB
FBgn0001233	Hsp83	Mouse	68015	1915265	Trap1	2	1.91	low	No	No	eggNOG, OrthoDB
FBgn0002466	sti	Mouse	217866	2136459	Cdc42bpb	2	1.91	low	No	No	eggNOG, OrthoDB
FBgn0002466	sti	Mouse	240505	2652845	Cdc42bpg	2	1.91	low	No	No	eggNOG, OrthoDB
FBgn0002466	sti	Mouse	13400	94906	Dmpk	2	1.91	low	No	No	eggNOG, OrthoDB
FBgn0002466	sti	Mouse	19878	107926	Rock2	2	1.91	low	No	No	eggNOG, OrthoDB
FBgn0002466	sti	Mouse	226751	2441841	Cdc42bpa	2	1.91	low	No	No	eggNOG, OrthoDB
FBgn0002466	sti	Mouse	19877	107927	Rock1	2	1.91	low	No	No	eggNOG, OrthoDB
FBgn0002525	Lam	Mouse	13346	94885	Des	2	1.81	moderate	No	Yes	eggNOG, Phylome
FBgn0002525	Lam	Mouse	22352	98932	Vim	2	1.81	moderate	No	Yes	eggNOG, Phylome
FBgn0002638	Rcc1	Mouse	217718	2387995	Nek9	2	1.91	low	No	No	eggNOG, OrthoDB
FBgn0002638	Rcc1	Mouse	19893	1344037	Rpgr	2	1.91	moderate	No	Yes	eggNOG, OrthoDB
FBgn0002638	Rcc1	Mouse	15204	103234	Herc2	2	1.91	low	No	No	eggNOG, OrthoDB
FBgn0002638	Rcc1	Mouse	94254	2137600	Rcc1l	2	1.91	low	No	No	eggNOG, OrthoDB
FBgn0002638	Rcc1	Mouse	74018	1921268	Als2	2	1.83	low	No	No	Compara, eggNOG
FBgn0002872	mu2	Mouse	55982	1890430	Paxip1	2	2	low	No	No	eggNOG, Panther
FBgn0002878	mus101	Mouse	105377	2145448	Slf1	2	1.93	moderate	No	Yes	eggNOG, RoundUp
FBgn0002887	mus201	Mouse	14156	102779	Fen1	2	1.91	low	No	No	eggNOG, OrthoDB
FBgn0002887	mus201	Mouse	209334	2443149	Gen1	2	1.91	low	No	No	eggNOG, OrthoDB
FBgn0002905	mus308	Mouse	272158	2675617	Poln	2	2	moderate	No	Yes	eggNOG, Panther
FBgn0002905	mus308	Mouse	191578	2176740	Helq	2	1.8	low	No	No	eggNOG, orthoMCL
FBgn0002909	mus312	Mouse	52864	106299	Slx4	2	2.1	high	Yes	Yes	OrthoFinder, Panther
FBgn0002924	ncd	Mouse	16581	109187	Kifc2	2	1.91	moderate	No	Yes	eggNOG, OrthoDB
FBgn0002948	nod	Mouse	16551	1098231	Kif11	2	2.03	moderate	Yes	No	Compara, Panther
FBgn0002948	nod	Mouse	16565	109234	Kif21b	2	2	moderate	Yes	No	eggNOG, Panther
FBgn0002948	nod	Mouse	16564	109188	Kif21a	2	2	moderate	Yes	No	eggNOG, Panther
FBgn0003041	pbl	Mouse	100045792	3641723	Ect2l	2	1.81	moderate	No	Yes	eggNOG, Phylome
FBgn0003124	polo	Mouse	20873	101783	Plk4	2	1.91	low	No	No	eggNOG, OrthoDB
FBgn0003353	sei	Mouse	15168	1298211	Hcn3	2	1.83	low	No	No	Compara, eggNOG
FBgn0003353	sei	Mouse	211468	2445160	Kcnh8	2	1.83	low	No	No	Compara, eggNOG
FBgn0003353	sei	Mouse	15165	1096392	Hcn1	2	1.83	low	No	No	Compara, eggNOG
FBgn0003353	sei	Mouse	16512	1341723	Kcnh3	2	1.83	low	No	No	Compara, eggNOG
FBgn0003353	sei	Mouse	380728	2156184	Kcnh4	2	1.83	low	No	No	Compara, eggNOG
FBgn0003353	sei	Mouse	330953	1298209	Hcn4	2	1.83	low	No	No	Compara, eggNOG
FBgn0003480	spn-B	Mouse	114714	2150020	Rad51c	2	1.93	low	No	No	eggNOG, RoundUp
FBgn0003480	spn-B	Mouse	19363	1099436	Rad51b	2	1.93	low	No	No	eggNOG, RoundUp
FBgn0003482	spn-D	Mouse	74335	1921585	Xrcc3	2	1.93	low	No	No	eggNOG, RoundUp
FBgn0003483	spn-E	Mouse	72831	1920081	Dhx30	2	1.91	low	No	No	eggNOG, OrthoDB
FBgn0003483	spn-E	Mouse	106794	2147067	Dhx57	2	1.91	low	No	No	eggNOG, OrthoDB
FBgn0003483	spn-E	Mouse	218629	2145374	Dhx29	2	1.91	low	No	No	eggNOG, OrthoDB
FBgn0003483	spn-E	Mouse	240255	2448561	Ythdc2	2	1.91	low	No	No	eggNOG, OrthoDB
FBgn0003483	spn-E	Mouse	71723	1918973	Dhx34	2	1.91	low	No	No	eggNOG, OrthoDB
FBgn0003483	spn-E	Mouse	72162	1919412	Dhx36	2	1.91	low	No	No	eggNOG, OrthoDB
FBgn0003545	sub	Mouse	71819	1919069	Kif23	2	1.93	low	No	No	eggNOG, RoundUp
FBgn0003687	Tbp	Mouse	237336	1339946	Tbpl1	2	1.91	low	No	No	eggNOG, OrthoDB
FBgn0004106	Cdk1	Mouse	271697	3583944	Cdk15	2	1.9	low	No	No	eggNOG, OrthoFinder
FBgn0004107	Cdk2	Mouse	271697	3583944	Cdk15	2	1.9	low	No	No	eggNOG, OrthoFinder
FBgn0004362	HmgD	Mouse	100862258	5434951	Gm21596	2	2.01	low	No	No	OrthoDB, OrthoFinder
FBgn0004362	HmgD	Mouse	21780	107810	Tfam	2	1.91	low	No	No	eggNOG, OrthoDB
FBgn0004374	neb	Mouse	383592	2686151	Kif28	2	1.91	moderate	No	Yes	eggNOG, OrthoDB
FBgn0004374	neb	Mouse	16558	1098240	Kif16b	2	1.91	low	No	No	eggNOG, OrthoDB
FBgn0004374	neb	Mouse	16561	108426	Kif1b	2	1.91	low	No	No	eggNOG, OrthoDB
FBgn0004828	His3.3B	Mouse	625328	3650546	H3f3c	2	2.1	low	No	No	OrthoFinder, Panther
FBgn0004828	His3.3B	Mouse	319148	2448320	Hist1h3c	2	1.9	low	No	No	OrthoFinder, orthoMCL
FBgn0004828	His3.3B	Mouse	97114	2448357	Hist2h3c2	2	1.9	low	No	No	eggNOG, OrthoFinder
FBgn0005660	Ets21C	Mouse	13875	109637	Erf	2	2	moderate	No	Yes	eggNOG, Panther
FBgn0005660	Ets21C	Mouse	27049	1350926	Etv3	2	2	moderate	No	Yes	eggNOG, Panther
FBgn0005660	Ets21C	Mouse	13712	101833	Elk1	2	1.9	moderate	No	Yes	eggNOG, OrthoFinder
FBgn0010316	dap	Mouse	12577	104564	Cdkn1c	2	1.91	moderate	No	Yes	eggNOG, OrthoDB
FBgn0010316	dap	Mouse	12576	104565	Cdkn1b	2	1.9	moderate	No	Yes	eggNOG, OrthoFinder
FBgn0010382	CycE	Mouse	240665	2443297	Ccnj	2	1.94	low	No	No	Compara, OrthoDB
FBgn0010382	CycE	Mouse	12442	88311	Ccnb2	2	1.91	low	No	No	eggNOG, OrthoDB
FBgn0010382	CycE	Mouse	209091	2183443	Ccnb3	2	1.91	low	No	No	eggNOG, OrthoDB
FBgn0010382	CycE	Mouse	12450	102890	Ccng1	2	1.83	low	No	No	Compara, eggNOG
FBgn0010382	CycE	Mouse	12453	1341077	Ccni	2	1.83	low	No	No	Compara, eggNOG
FBgn0010382	CycE	Mouse	218630	2145534	Ccno	2	1.83	low	No	No	Compara, eggNOG
FBgn0010382	CycE	Mouse	12428	108069	Ccna2	2	1.83	low	No	No	Compara, eggNOG
FBgn0010382	CycE	Mouse	12452	1095734	Ccng2	2	1.83	low	No	No	Compara, eggNOG
FBgn0010382	CycE	Mouse	12449	102551	Ccnf	2	1.83	moderate	No	Yes	Compara, eggNOG
FBgn0011606	Klp3A	Mouse	16576	1098239	Kif7	2	1.91	low	No	No	eggNOG, OrthoDB
FBgn0011606	Klp3A	Mouse	16564	109188	Kif21a	2	1.91	low	No	No	eggNOG, OrthoDB
FBgn0011606	Klp3A	Mouse	75050	1922300	Kif27	2	1.91	low	No	No	eggNOG, OrthoDB
FBgn0011659	Mlh1	Mouse	217716	1353455	Mlh3	2	1.91	moderate	No	Yes	eggNOG, OrthoDB
FBgn0011660	Pms2	Mouse	227099	1202302	Pms1	2	1.93	moderate	No	Yes	eggNOG, RoundUp
FBgn0011660	Pms2	Mouse	217716	1353455	Mlh3	2	1.91	moderate	No	Yes	eggNOG, OrthoDB
FBgn0011660	Pms2	Mouse	17350	101938	Mlh1	2	1.91	low	No	No	eggNOG, OrthoDB
FBgn0011666	msi	Mouse	50926	1355299	Hnrnpdl	2	2.01	low	No	No	OrthoDB, OrthoFinder
FBgn0011666	msi	Mouse	15384	1330294	Hnrnpab	2	2.01	low	No	No	OrthoDB, OrthoFinder
FBgn0013269	Fkbp39	Mouse	14225	95541	Fkbp1a	2	1.9	moderate	Yes	No	eggNOG, OrthoFinder
FBgn0013269	Fkbp39	Mouse	14226	1336205	Fkbp1b	2	1.9	moderate	Yes	No	eggNOG, OrthoFinder
FBgn0013269	Fkbp39	Mouse	14227	95542	Fkbp2	2	1.9	moderate	Yes	No	eggNOG, OrthoFinder
FBgn0013269	Fkbp39	Mouse	14232	1341070	Fkbp8	2	1.83	moderate	Yes	No	Compara, eggNOG
FBgn0013269	Fkbp39	Mouse	14229	104670	Fkbp5	2	1.83	moderate	Yes	No	Compara, eggNOG
FBgn0013269	Fkbp39	Mouse	14230	104769	Fkbp10	2	1.83	high	Yes	Yes	Compara, eggNOG
FBgn0013269	Fkbp39	Mouse	14231	1336879	Fkbp7	2	1.83	moderate	Yes	No	Compara, eggNOG
FBgn0014857	His3.3A	Mouse	319190	2448415	Hist2h2be	2	2.04	low	No	No	OrthoDB, RoundUp
FBgn0014857	His3.3A	Mouse	105242736		LOC105242736	2	2.01	moderate	No	Yes	OrthoDB, OrthoFinder
FBgn0014857	His3.3A	Mouse	667250	3651714	Gm12657	2	2.01	moderate	No	Yes	OrthoDB, OrthoFinder
FBgn0014857	His3.3A	Mouse	319148	2448320	Hist1h3c	2	1.9	low	No	No	OrthoFinder, orthoMCL
FBgn0014857	His3.3A	Mouse	97114	2448357	Hist2h3c2	2	1.9	low	No	No	eggNOG, OrthoFinder
FBgn0014861	Mcm2	Mouse	17220	1298398	Mcm7	2	1.91	low	No	No	eggNOG, OrthoDB
FBgn0014861	Mcm2	Mouse	17218	103197	Mcm5	2	1.91	low	No	No	eggNOG, OrthoDB
FBgn0014861	Mcm2	Mouse	17217	103199	Mcm4	2	1.91	low	No	No	eggNOG, OrthoDB
FBgn0014861	Mcm2	Mouse	17219	1298227	Mcm6	2	1.91	low	No	No	eggNOG, OrthoDB
FBgn0014861	Mcm2	Mouse	71567	1918817	Mcm9	2	1.91	moderate	No	Yes	eggNOG, OrthoDB
FBgn0014861	Mcm2	Mouse	66634	1913884	Mcm8	2	1.91	low	No	No	eggNOG, OrthoDB
FBgn0015546	spel1	Mouse	17686	109519	Msh3	2	1.91	moderate	No	Yes	eggNOG, OrthoDB
FBgn0015546	spel1	Mouse	17688	1343961	Msh6	2	1.91	low	No	No	eggNOG, OrthoDB
FBgn0015546	spel1	Mouse	17687	1329021	Msh5	2	1.91	moderate	No	Yes	eggNOG, OrthoDB
FBgn0015615	SMC3	Mouse	140557	2154049	Smc1b	2	1.83	low	No	No	Compara, eggNOG
FBgn0015625	CycB3	Mouse	12447	88316	Ccne1	2	1.91	low	No	No	eggNOG, OrthoDB
FBgn0015625	CycB3	Mouse	12448	1329034	Ccne2	2	1.91	low	No	No	eggNOG, OrthoDB
FBgn0015625	CycB3	Mouse	380694	2685723	Ccnjl	2	1.91	low	No	No	eggNOG, OrthoDB
FBgn0015625	CycB3	Mouse	12428	108069	Ccna2	2	1.9	low	No	No	eggNOG, OrthoFinder
FBgn0015625	CycB3	Mouse	218630	2145534	Ccno	2	1.85	low	No	No	eggNOG, Isobase
FBgn0015664	Dref	Mouse	223773	2682302	Zbed4	2	1.91	moderate	Yes	No	eggNOG, OrthoDB
FBgn0015805	HDAC1	Mouse	70315	1917565	Hdac8	2	1.91	moderate	No	Yes	eggNOG, OrthoDB
FBgn0017577	Mcm5	Mouse	17220	1298398	Mcm7	2	1.91	low	No	No	eggNOG, OrthoDB
FBgn0017577	Mcm5	Mouse	17217	103199	Mcm4	2	1.91	low	No	No	eggNOG, OrthoDB
FBgn0017577	Mcm5	Mouse	17219	1298227	Mcm6	2	1.91	low	No	No	eggNOG, OrthoDB
FBgn0017577	Mcm5	Mouse	17216	105380	Mcm2	2	1.91	low	No	No	eggNOG, OrthoDB
FBgn0017577	Mcm5	Mouse	71567	1918817	Mcm9	2	1.91	moderate	No	Yes	eggNOG, OrthoDB
FBgn0017577	Mcm5	Mouse	66634	1913884	Mcm8	2	1.91	low	No	No	eggNOG, OrthoDB
FBgn0020633	Mcm7	Mouse	17218	103197	Mcm5	2	1.91	low	No	No	eggNOG, OrthoDB
FBgn0020633	Mcm7	Mouse	17217	103199	Mcm4	2	1.91	low	No	No	eggNOG, OrthoDB
FBgn0020633	Mcm7	Mouse	17219	1298227	Mcm6	2	1.91	low	No	No	eggNOG, OrthoDB
FBgn0020633	Mcm7	Mouse	17216	105380	Mcm2	2	1.91	low	No	No	eggNOG, OrthoDB
FBgn0020633	Mcm7	Mouse	71567	1918817	Mcm9	2	1.91	moderate	No	Yes	eggNOG, OrthoDB
FBgn0020633	Mcm7	Mouse	66634	1913884	Mcm8	2	1.91	low	No	No	eggNOG, OrthoDB
FBgn0022338	dnk	Mouse	27369	1351602	Dguok	2	1.91	moderate	No	Yes	eggNOG, OrthoDB
FBgn0024371	E2f2	Mouse	13555	101941	E2f1	2	1.93	low	No	No	eggNOG, RoundUp
FBgn0024371	E2f2	Mouse	50496	1354159	E2f6	2	1.91	low	No	No	eggNOG, OrthoDB
FBgn0025815	Mcm6	Mouse	17220	1298398	Mcm7	2	1.91	low	No	No	eggNOG, OrthoDB
FBgn0025815	Mcm6	Mouse	17218	103197	Mcm5	2	1.91	low	No	No	eggNOG, OrthoDB
FBgn0025815	Mcm6	Mouse	17217	103199	Mcm4	2	1.91	low	No	No	eggNOG, OrthoDB
FBgn0025815	Mcm6	Mouse	17216	105380	Mcm2	2	1.91	low	No	No	eggNOG, OrthoDB
FBgn0025815	Mcm6	Mouse	71567	1918817	Mcm9	2	1.91	moderate	No	Yes	eggNOG, OrthoDB
FBgn0025815	Mcm6	Mouse	66634	1913884	Mcm8	2	1.91	low	No	No	eggNOG, OrthoDB
FBgn0025832	Fen1	Mouse	209334	2443149	Gen1	2	1.91	low	No	No	eggNOG, OrthoDB
FBgn0026371	SAK	Mouse	20620	1099790	Plk2	2	1.91	low	No	No	eggNOG, OrthoDB
FBgn0026371	SAK	Mouse	12795	109604	Plk3	2	1.91	low	No	No	eggNOG, OrthoDB
FBgn0026371	SAK	Mouse	18817	97621	Plk1	2	1.91	low	No	No	eggNOG, OrthoDB
FBgn0026371	SAK	Mouse	216166	3026984	Plk5	2	1.91	low	No	No	eggNOG, OrthoDB
FBgn0026433	Grip128	Mouse	328580	2146071	Tubgcp6	2	2.11	low	No	No	OrthoDB, Panther
FBgn0027375	RecQ5	Mouse	79456	1931028	Recql4	2	1.91	low	No	No	eggNOG, OrthoDB
FBgn0027378	MRG15	Mouse	627352	3648734	Morf4l1b	2	2	moderate	No	Yes	Homologene, OrthoFinder
FBgn0027378	MRG15	Mouse	17692	1341851	Msl3	2	1.91	low	No	No	eggNOG, OrthoDB
FBgn0027500	spd-2	Mouse	74167	1921417	Nudt9	2	2.03	moderate	Yes	No	Compara, Panther
FBgn0027500	spd-2	Mouse	70799	1918049	Cep192	2	2.03	high	Yes	Yes	OrthoFinder, RoundUp
FBgn0027620	Acf	Mouse	330409	1923799	Cecr2	2	1.83	low	No	No	Compara, eggNOG
FBgn0027620	Acf	Mouse	116848	2151152	Baz2a	2	1.83	low	No	No	Compara, eggNOG
FBgn0027620	Acf	Mouse	57261	1888520	Brd4	2	1.83	low	No	No	Compara, eggNOG
FBgn0027620	Acf	Mouse	18519	1343094	Kat2b	2	1.83	low	No	No	Compara, eggNOG
FBgn0027620	Acf	Mouse	114642	1891374	Brdt	2	1.83	low	No	No	Compara, eggNOG
FBgn0027620	Acf	Mouse	14534	1343101	Kat2a	2	1.83	low	No	No	Compara, eggNOG
FBgn0027783	SMC2	Mouse	13006	1339795	Smc3	2	1.91	low	No	No	eggNOG, OrthoDB
FBgn0027949	msb1l	Mouse	14793	1315198	Cdca3	2	1.89	high	Yes	Yes	Compara, TreeFam
FBgn0028426	RNaseZ	Mouse	114615	1890495	Elac1	2	1.8	moderate	No	Yes	eggNOG, orthoMCL
FBgn0028700	RfC38	Mouse	106344	2146571	Rfc4	2	1.91	low	No	No	eggNOG, OrthoDB
FBgn0028700	RfC38	Mouse	72151	1919401	Rfc5	2	1.91	low	No	No	eggNOG, OrthoDB
FBgn0029094	asf1	Mouse	100042554	3782074	Gm3902	2	1.94	moderate	No	Yes	Compara, OMA
FBgn0029137	Patsas	Mouse	70605	1917855	Zdhhc24	2	2	low	No	No	eggNOG, Panther
FBgn0029137	Patsas	Mouse	68268	1915518	Zdhhc21	2	2	low	No	No	eggNOG, Panther
FBgn0029137	Patsas	Mouse	238331	2685108	Zdhhc22	2	2	low	No	No	eggNOG, Panther
FBgn0029137	Patsas	Mouse	71164	1918414	Zdhhc11	2	1.83	low	No	No	Compara, eggNOG
FBgn0029137	Patsas	Mouse	72881	1920131	Zdhhc4	2	1.83	low	No	No	Compara, eggNOG
FBgn0029512	Aos1	Mouse	234664	2384561	Nae1	2	1.93	low	No	No	eggNOG, RoundUp
FBgn0029905	Nf-YC	Mouse	66979	1914229	Pole4	2	1.93	low	No	No	eggNOG, RoundUp
FBgn0031070	CG12702	Mouse	224171	2146335	Cip2a	2	2.06	high	Yes	Yes	Inparanoid, OMA
FBgn0031267	Ipk2	Mouse	27399	1351633	Ip6k1	2	1.93	low	No	No	eggNOG, RoundUp
FBgn0031549	Spindly	Mouse	70385	1917635	Spdl1	2	1.97	high	Yes	Yes	OMA, TreeFam
FBgn0032105	borr	Mouse	52276	1196274	Cdca8	2	2.06	high	Yes	Yes	Panther, TreeFam
FBgn0032244	RfC3	Mouse	69263	1916513	Rfc3	2	1.91	low	No	No	eggNOG, OrthoDB
FBgn0032244	RfC3	Mouse	106344	2146571	Rfc4	2	1.91	low	No	No	eggNOG, OrthoDB
FBgn0032475	Sfmbt	Mouse	107815	1340042	Scml2	2	1.83	low	No	No	Compara, eggNOG
FBgn0032475	Sfmbt	Mouse	241764	2676663	L3mbtl1	2	1.83	low	No	No	Compara, eggNOG
FBgn0032475	Sfmbt	Mouse	29871	1352762	Scmh1	2	1.83	low	No	No	Compara, eggNOG
FBgn0032475	Sfmbt	Mouse	54650	1859609	Sfmbt1	2	1.83	moderate	No	Yes	Compara, eggNOG
FBgn0032475	Sfmbt	Mouse	237339	2143628	L3mbtl3	2	1.83	low	No	No	Compara, eggNOG
FBgn0032475	Sfmbt	Mouse	353282	2447794	Sfmbt2	2	1.83	moderate	No	Yes	Compara, eggNOG
FBgn0032475	Sfmbt	Mouse	268297	2446140	Scml4	2	1.83	low	No	No	Compara, eggNOG
FBgn0032906	RPA2	Mouse	108689	1915581	Stn1	2	2	moderate	No	Yes	eggNOG, Panther
FBgn0033081	geminin	Mouse	239789	2685452	Gmnc	2	2.03	moderate	No	Yes	Compara, Panther
FBgn0033160	Dhx15	Mouse	208144	3028576	Dhx37	2	1.91	low	No	No	eggNOG, OrthoDB
FBgn0033160	Dhx15	Mouse	71715	1918965	Dhx35	2	1.9	low	No	No	eggNOG, OrthoFinder
FBgn0033210	U2A	Mouse	71156	1920830	Lrrc72	2	1.91	moderate	No	Yes	eggNOG, OrthoDB
FBgn0033389	Rad51D	Mouse	74335	1921585	Xrcc3	2	1.83	low	No	No	Compara, eggNOG
FBgn0033426	CG1814	Mouse	76952	2178563	Nt5c2	2	1.83	low	No	No	Compara, eggNOG
FBgn0033554	Lsm10	Mouse	27756	90676	Lsm2	2	1.91	low	No	No	eggNOG, OrthoDB
FBgn0033749	achi	Mouse	17537	108519	Meis3	2	1.83	low	No	No	Compara, eggNOG
FBgn0033749	achi	Mouse	17536	108564	Meis2	2	1.83	low	No	No	Compara, eggNOG
FBgn0033749	achi	Mouse	208076	2445415	Pknox2	2	1.83	low	No	No	Compara, eggNOG
FBgn0033749	achi	Mouse	17268	104717	Meis1	2	1.83	low	No	No	Compara, eggNOG
FBgn0033749	achi	Mouse	18771	1201409	Pknox1	2	1.83	moderate	No	Yes	Compara, eggNOG
FBgn0033749	achi	Mouse	210719	2687286	Mkx	2	1.81	low	No	No	eggNOG, Phylome
FBgn0033845	mars	Mouse	228836	2138865	Dlgap4	2	2	low	No	No	eggNOG, Panther
FBgn0033845	mars	Mouse	244310	2443181	Dlgap2	2	2	low	No	No	eggNOG, Panther
FBgn0033845	mars	Mouse	242667	3039563	Dlgap3	2	2	low	No	No	eggNOG, Panther
FBgn0033845	mars	Mouse	224997	1346065	Dlgap1	2	2	low	No	No	eggNOG, Panther
FBgn0034726	Mes4	Mouse	18046	107901	Nfyc	2	1.93	low	No	No	eggNOG, RoundUp
FBgn0035766	eco	Mouse	27015	1349767	Polk	2	1.96	moderate	No	Yes	Compara, RoundUp
FBgn0036486	Msh6	Mouse	17686	109519	Msh3	2	1.91	moderate	No	Yes	eggNOG, OrthoDB
FBgn0036486	Msh6	Mouse	17685	101816	Msh2	2	1.91	low	No	No	eggNOG, OrthoDB
FBgn0036486	Msh6	Mouse	17687	1329021	Msh5	2	1.91	moderate	No	Yes	eggNOG, OrthoDB
FBgn0037141	DNApol-eta	Mouse	27015	1349767	Polk	2	1.93	moderate	No	Yes	eggNOG, RoundUp
FBgn0037236	Skp2	Mouse	231863	2444450	Fbxl18	2	2.03	moderate	No	Yes	Compara, Panther
FBgn0037338	Snm1	Mouse	140917	2156057	Dclre1b	2	1.93	moderate	No	Yes	eggNOG, RoundUp
FBgn0037481	MAGE	Mouse	628012	3646768	Gm16441	2	2.01	moderate	No	Yes	OrthoDB, OrthoFinder
FBgn0037481	MAGE	Mouse	278087	3645128	Gm5071	2	2.01	moderate	No	Yes	OrthoDB, OrthoFinder
FBgn0037481	MAGE	Mouse	547447	3643766	Gm6038	2	2.01	moderate	No	Yes	OrthoDB, OrthoFinder
FBgn0037481	MAGE	Mouse	245440	3647289	Gm4988	2	2.01	moderate	No	Yes	OrthoDB, OrthoFinder
FBgn0037770	Art4	Mouse	381813	3043083	Prmt8	2	1.91	low	No	No	eggNOG, OrthoDB
FBgn0037770	Art4	Mouse	15469	107846	Prmt1	2	1.91	low	No	No	eggNOG, OrthoDB
FBgn0037770	Art4	Mouse	15468	1316652	Prmt2	2	1.91	low	No	No	eggNOG, OrthoDB
FBgn0037770	Art4	Mouse	71974	1919224	Prmt3	2	1.91	low	No	No	eggNOG, OrthoDB
FBgn0038016	MBD-R2	Mouse	69188	1924825	Kmt2e	2	1.93	low	No	No	eggNOG, RoundUp
FBgn0038016	MBD-R2	Mouse	72895	1920145	Setd5	2	1.93	low	No	No	eggNOG, RoundUp
FBgn0038608	WRNexo	Mouse	22427	109635	Wrn	2	1.85	moderate	Yes	No	eggNOG, Isobase
FBgn0039250	Mink	Mouse	108907	2675669	Nusap1	2	2.1	high	Yes	Yes	OrthoFinder, Panther
FBgn0040153	l(1)G0469	Mouse	79235	1891259	Lrat	2	2	high	Yes	Yes	OrthoFinder, OrthoInspector
FBgn0040268	Top3alpha	Mouse	21976	1333803	Top3b	2	1.91	low	No	No	eggNOG, OrthoDB
FBgn0040290	RecQ4	Mouse	22427	109635	Wrn	2	1.91	low	No	No	eggNOG, OrthoDB
FBgn0040290	RecQ4	Mouse	170472	2156841	Recql5	2	1.91	low	No	No	eggNOG, OrthoDB
FBgn0040290	RecQ4	Mouse	12144	1328362	Blm	2	1.91	low	No	No	eggNOG, OrthoDB
FBgn0040477	cid	Mouse	12615	88375	Cenpa	2	2	high	Yes	Yes	eggNOG, Panther
FBgn0040477	cid	Mouse	15078	1097686	H3f3a	2	1.85	moderate	Yes	No	eggNOG, Isobase
FBgn0043456	Ndf	Mouse	58875	1889802	Hibadh	2	1.8	low	No	No	eggNOG, orthoMCL
FBgn0052133	Ptip	Mouse	240087	3525201	Mdc1	2	2	low	No	No	eggNOG, Panther
FBgn0063485	Lasp	Mouse	74103	1921353	Nebl	2	1.94	moderate	No	Yes	Compara, OMA
FBgn0063485	Lasp	Mouse	17996	97292	Neb	2	1.86	moderate	No	Yes	eggNOG, TreeFam
FBgn0000352	cos	Mouse	75050	1922300	Kif27	3	2.92	high	Yes	Yes	OMA, OrthoFinder, Phylome
FBgn0000352	cos	Mouse	16576	1098239	Kif7	3	2.87	high	Yes	Yes	Isobase, OMA, Phylome
FBgn0000404	CycA	Mouse	209091	2183443	Ccnb3	3	2.91	low	No	No	eggNOG, OrthoDB, OrthoFinder
FBgn0000404	CycA	Mouse	12448	1329034	Ccne2	3	2.84	low	No	No	Compara, eggNOG, OrthoDB
FBgn0000405	CycB	Mouse	218630	2145534	Ccno	3	2.93	moderate	No	Yes	Compara, eggNOG, Panther
FBgn0000405	CycB	Mouse	209091	2183443	Ccnb3	3	2.93	low	No	No	eggNOG, OrthoFinder, RoundUp
FBgn0000405	CycB	Mouse	12427	108042	Ccna1	3	2.83	low	No	No	Compara, eggNOG, OrthoFinder
FBgn0000405	CycB	Mouse	12428	108069	Ccna2	3	2.83	low	No	No	Compara, eggNOG, OrthoFinder
FBgn0000449	dib	Mouse	13081	88593	Cyp24a1	3	2.86	moderate	Yes	No	eggNOG, Isobase, OrthoDB
FBgn0001233	Hsp83	Mouse	22027	98817	Hsp90b1	3	2.8	low	No	No	eggNOG, OrthoFinder, orthoMCL
FBgn0002542	lds	Mouse	20585	1196437	Hltf	3	2.88	moderate	No	Yes	Isobase, orthoMCL, RoundUp
FBgn0002626	RpL32	Mouse	621697	3644747	Rpl32l	3	3.01	moderate	No	Yes	Homologene, OrthoDB, OrthoFinder
FBgn0002638	Rcc1	Mouse	27414	1351630	Sergef	3	2.84	low	No	No	Compara, eggNOG, OrthoDB
FBgn0002638	Rcc1	Mouse	71330	1918580	Rcbtb1	3	2.84	low	No	No	Compara, eggNOG, OrthoDB
FBgn0002638	Rcc1	Mouse	235439	2384589	Herc1	3	2.84	moderate	No	Yes	Compara, eggNOG, OrthoDB
FBgn0002638	Rcc1	Mouse	105670	1917200	Rcbtb2	3	2.84	low	No	No	Compara, eggNOG, OrthoDB
FBgn0002638	Rcc1	Mouse	269955	2444156	Rccd1	3	2.84	low	No	No	Compara, eggNOG, OrthoDB
FBgn0002899	mus301	Mouse	77782	2155399	Polq	3	2.81	low	No	No	eggNOG, OrthoDB, orthoMCL
FBgn0002924	ncd	Mouse	16582	109202	Kifc3	3	2.8	moderate	No	Yes	eggNOG, OrthoFinder, orthoMCL
FBgn0002989	okr	Mouse	623474	3605986	Rad54b	3	2.8	moderate	No	Yes	eggNOG, OrthoFinder, orthoMCL
FBgn0003124	polo	Mouse	216166	3026984	Plk5	3	2.91	moderate	No	Yes	eggNOG, OrthoDB, OrthoFinder
FBgn0003482	spn-D	Mouse	19363	1099436	Rad51b	3	2.94	moderate	No	Yes	eggNOG, OrthoDB, RoundUp
FBgn0004057	Zw	Mouse	100198	2140356	H6pd	3	2.91	low	No	No	eggNOG, Hieranoid, OrthoDB
FBgn0004106	Cdk1	Mouse	237459	97517	Cdk17	3	2.91	low	No	No	eggNOG, OrthoDB, OrthoFinder
FBgn0004106	Cdk1	Mouse	18557	97518	Cdk18	3	2.91	low	No	No	eggNOG, OrthoDB, OrthoFinder
FBgn0004106	Cdk1	Mouse	18555	97516	Cdk16	3	2.91	low	No	No	eggNOG, OrthoDB, OrthoFinder
FBgn0004106	Cdk1	Mouse	18647	894318	Cdk14	3	2.91	low	No	No	eggNOG, OrthoDB, OrthoFinder
FBgn0004107	Cdk2	Mouse	69681	1916931	Cdk3	3	2.99	moderate	No	Yes	Compara, Inparanoid, OMA
FBgn0004107	Cdk2	Mouse	237459	97517	Cdk17	3	2.91	low	No	No	eggNOG, OrthoDB, OrthoFinder
FBgn0004107	Cdk2	Mouse	18557	97518	Cdk18	3	2.91	low	No	No	eggNOG, OrthoDB, OrthoFinder
FBgn0004107	Cdk2	Mouse	18555	97516	Cdk16	3	2.91	low	No	No	eggNOG, OrthoDB, OrthoFinder
FBgn0004107	Cdk2	Mouse	18647	894318	Cdk14	3	2.91	low	No	No	eggNOG, OrthoDB, OrthoFinder
FBgn0004362	HmgD	Mouse	15289	96113	Hmgb1	3	3	low	No	No	eggNOG, OrthoFinder, Panther
FBgn0004374	neb	Mouse	16562	1098260	Kif1c	3	2.91	low	No	No	eggNOG, Hieranoid, OrthoDB
FBgn0004584	Rrp1	Mouse	77622	1924872	Apex2	3	2.83	moderate	No	Yes	eggNOG, orthoMCL, RoundUp
FBgn0004828	His3.3B	Mouse	319150	2448319	Hist1h3b	3	2.8	low	No	No	eggNOG, OrthoFinder, orthoMCL
FBgn0004828	His3.3B	Mouse	97908	2145541	Hist1h3g	3	2.8	low	No	No	eggNOG, OrthoFinder, orthoMCL
FBgn0004828	His3.3B	Mouse	319154	2448351	Hist2h3b	3	2.8	low	No	No	eggNOG, OrthoFinder, orthoMCL
FBgn0004828	His3.3B	Mouse	15077	2448355	Hist2h3c1	3	2.8	low	No	No	eggNOG, OrthoFinder, orthoMCL
FBgn0004828	His3.3B	Mouse	319153	2448350	Hist1h3i	3	2.8	low	No	No	eggNOG, OrthoFinder, orthoMCL
FBgn0004828	His3.3B	Mouse	319149	2448322	Hist1h3d	3	2.8	low	No	No	eggNOG, OrthoFinder, orthoMCL
FBgn0004828	His3.3B	Mouse	260423	2448329	Hist1h3f	3	2.8	low	No	No	eggNOG, OrthoFinder, orthoMCL
FBgn0004828	His3.3B	Mouse	319151	2448326	Hist1h3e	3	2.8	low	No	No	eggNOG, OrthoFinder, orthoMCL
FBgn0004828	His3.3B	Mouse	319152	2448349	Hist1h3h	3	2.8	low	No	No	eggNOG, OrthoFinder, orthoMCL
FBgn0004828	His3.3B	Mouse	360198	2668828	Hist1h3a	3	2.8	low	No	No	eggNOG, OrthoFinder, orthoMCL
FBgn0010316	dap	Mouse	12575	104556	Cdkn1a	3	2.91	high	Yes	Yes	eggNOG, OrthoDB, OrthoFinder
FBgn0010382	CycE	Mouse	12427	108042	Ccna1	3	2.84	low	No	No	Compara, eggNOG, OrthoDB
FBgn0010382	CycE	Mouse	380694	2685723	Ccnjl	3	2.84	low	No	No	Compara, eggNOG, OrthoDB
FBgn0010382	CycE	Mouse	268697	88302	Ccnb1	3	2.84	low	No	No	Compara, eggNOG, OrthoDB
FBgn0011666	msi	Mouse	17690	107376	Msi1	3	2.8	low	No	No	eggNOG, OrthoFinder, orthoMCL
FBgn0011692	pav	Mouse	240641	2444576	Kif20b	3	2.94	low	No	No	eggNOG, OrthoDB, RoundUp
FBgn0011692	pav	Mouse	19348	1201682	Kif20a	3	2.94	low	No	No	eggNOG, OrthoDB, RoundUp
FBgn0014857	His3.3A	Mouse	625328	3650546	H3f3c	3	3.11	moderate	No	Yes	OrthoDB, OrthoFinder, Panther
FBgn0014857	His3.3A	Mouse	319150	2448319	Hist1h3b	3	2.8	low	No	No	eggNOG, OrthoFinder, orthoMCL
FBgn0014857	His3.3A	Mouse	97908	2145541	Hist1h3g	3	2.8	low	No	No	eggNOG, OrthoFinder, orthoMCL
FBgn0014857	His3.3A	Mouse	319154	2448351	Hist2h3b	3	2.8	low	No	No	eggNOG, OrthoFinder, orthoMCL
FBgn0014857	His3.3A	Mouse	15077	2448355	Hist2h3c1	3	2.8	low	No	No	eggNOG, OrthoFinder, orthoMCL
FBgn0014857	His3.3A	Mouse	319153	2448350	Hist1h3i	3	2.8	low	No	No	eggNOG, OrthoFinder, orthoMCL
FBgn0014857	His3.3A	Mouse	319149	2448322	Hist1h3d	3	2.8	low	No	No	eggNOG, OrthoFinder, orthoMCL
FBgn0014857	His3.3A	Mouse	260423	2448329	Hist1h3f	3	2.8	low	No	No	eggNOG, OrthoFinder, orthoMCL
FBgn0014857	His3.3A	Mouse	319151	2448326	Hist1h3e	3	2.8	low	No	No	eggNOG, OrthoFinder, orthoMCL
FBgn0014857	His3.3A	Mouse	319152	2448349	Hist1h3h	3	2.8	low	No	No	eggNOG, OrthoFinder, orthoMCL
FBgn0015625	CycB3	Mouse	12427	108042	Ccna1	3	2.91	low	No	No	eggNOG, OrthoDB, OrthoFinder
FBgn0024227	aurB	Mouse	637541	3644835	Gm7207	3	3.04	low	No	No	OrthoDB, OrthoFinder, RoundUp
FBgn0024371	E2f2	Mouse	242705	1096341	E2f2	3	2.84	low	No	No	Compara, eggNOG, OrthoDB
FBgn0025825	HDAC3	Mouse	15182	1097691	Hdac2	3	2.8	low	No	No	eggNOG, OrthoFinder, orthoMCL
FBgn0025825	HDAC3	Mouse	433759	108086	Hdac1	3	2.8	low	No	No	eggNOG, OrthoFinder, orthoMCL
FBgn0027375	RecQ5	Mouse	19691	103021	Recql	3	2.83	low	No	No	eggNOG, orthoMCL, RoundUp
FBgn0027375	RecQ5	Mouse	22427	109635	Wrn	3	2.81	moderate	No	Yes	eggNOG, OrthoDB, orthoMCL
FBgn0027375	RecQ5	Mouse	12144	1328362	Blm	3	2.81	low	No	No	eggNOG, OrthoDB, orthoMCL
FBgn0029137	Patsas	Mouse	70073	1917323	Zdhhc25	3	2.93	low	No	No	Compara, eggNOG, Panther
FBgn0029137	Patsas	Mouse	243983	1919227	Zdhhc13	3	2.81	low	No	No	eggNOG, OrthoDB, orthoMCL
FBgn0029905	Nf-YC	Mouse	93696	2135796	Chrac1	3	2.94	low	No	No	eggNOG, OrthoDB, RoundUp
FBgn0030313	Reepl1	Mouse	13476	1270152	Reep5	3	3.01	low	No	No	eggNOG, OrthoDB, Panther
FBgn0031091	Phf7	Mouse	628693	3644962	Phf11-ps	3	2.93	low	No	No	Compara, eggNOG, Panther
FBgn0031267	Ipk2	Mouse	76500	1923750	Ip6k2	3	2.94	low	No	No	eggNOG, OrthoDB, RoundUp
FBgn0031267	Ipk2	Mouse	271424	3045325	Ip6k3	3	2.94	low	No	No	eggNOG, OrthoDB, RoundUp
FBgn0031574	TTLL4B	Mouse	320244	2443657	Ttll5	3	2.81	low	No	No	eggNOG, OrthoDB, orthoMCL
FBgn0032456	MRP	Mouse	12638	88388	Cftr	3	2.84	low	No	No	Compara, eggNOG, OrthoDB
FBgn0032475	Sfmbt	Mouse	320858	2444889	L3mbtl4	3	2.84	low	No	No	Compara, eggNOG, OMA
FBgn0033160	Dhx15	Mouse	67487	1914737	Dhx40	3	2.91	moderate	No	Yes	eggNOG, OrthoDB, OrthoFinder
FBgn0033160	Dhx15	Mouse	216877	2445102	Dhx33	3	2.91	low	No	No	eggNOG, OrthoDB, OrthoFinder
FBgn0034965	ppk29	Mouse	20278	104695	Scnn1g	3	2.84	low	No	No	Compara, eggNOG, OrthoDB
FBgn0034965	ppk29	Mouse	20277	104696	Scnn1b	3	2.84	low	No	No	Compara, eggNOG, OrthoDB
FBgn0034965	ppk29	Mouse	20276	101782	Scnn1a	3	2.84	low	No	No	Compara, eggNOG, OrthoDB
FBgn0035918	Cdc6	Mouse	18392	1328337	Orc1	3	2.83	low	No	No	eggNOG, orthoMCL, RoundUp
FBgn0037137	Nopp140	Mouse	70769	1918019	Nolc1	3	3.03	high	Yes	Yes	eggNOG, Panther, RoundUp
FBgn0037141	DNApol-eta	Mouse	26447	1347081	Poli	3	2.94	low	No	No	eggNOG, OrthoDB, RoundUp
FBgn0037248	srl	Mouse	170826	2444934	Ppargc1b	3	2.99	moderate	No	Yes	Compara, Panther, TreeFam
FBgn0262699	fzr	Mouse	238896	3644472	Cdc20b	3	2.91	low	No	No	eggNOG, OrthoDB, OrthoFinder
FBgn0262699	fzr	Mouse	107995	1859866	Cdc20	3	2.8	low	No	No	eggNOG, OrthoFinder, orthoMCL
FBgn0000147	aurA	Mouse	637541	3644835	Gm7207	4	4.04	moderate	No	Yes	OrthoDB, OrthoFinder, OrthoInspector, RoundUp
FBgn0000404	CycA	Mouse	12442	88311	Ccnb2	4	3.81	moderate	No	No	eggNOG, OrthoDB, OrthoFinder, orthoMCL
FBgn0000826	png	Mouse	208583	2442276	Nek11	4	3.8	high	Yes	Yes	Compara, Isobase, OrthoDB, Phylome
FBgn0001086	fzy	Mouse	56371	1926790	Fzr1	4	3.81	moderate	No	No	eggNOG, OrthoDB, OrthoFinder, orthoMCL
FBgn0002872	mu2	Mouse	240087	3525201	Mdc1	4	4.03	high	Yes	Yes	eggNOG, OrthoFinder, Panther, RoundUp
FBgn0002901	mus304	Mouse	235610	1925349	Atrip	4	4.01	high	Yes	Yes	Isobase, OrthoFinder, Panther, TreeFam
FBgn0003545	sub	Mouse	240641	2444576	Kif20b	4	4.04	moderate	No	Yes	eggNOG, OrthoDB, Panther, RoundUp
FBgn0004106	Cdk1	Mouse	12568	101765	Cdk5	4	3.94	moderate	No	No	OrthoDB, OrthoFinder, orthoMCL, RoundUp
FBgn0004107	Cdk2	Mouse	12568	101765	Cdk5	4	3.94	moderate	No	No	OrthoDB, OrthoFinder, orthoMCL, RoundUp
FBgn0004362	HmgD	Mouse	15354	1098219	Hmgb3	4	4.01	moderate	Yes	No	eggNOG, OrthoDB, OrthoFinder, Panther
FBgn0004362	HmgD	Mouse	69317	1916567	Hmgb4	4	4.01	moderate	Yes	No	eggNOG, OrthoDB, OrthoFinder, Panther
FBgn0004362	HmgD	Mouse	97165	96157	Hmgb2	4	4.01	moderate	Yes	No	eggNOG, OrthoDB, OrthoFinder, Panther
FBgn0004379	Klp67A	Mouse	286942	2447024	Kif19a	4	3.83	moderate	No	No	eggNOG, OrthoFinder, orthoMCL, RoundUp
FBgn0004828	His3.3B	Mouse	15081	1101768	H3f3b	4	3.81	moderate	No	No	eggNOG, OMA, OrthoFinder, orthoMCL
FBgn0005683	pie	Mouse	70998	1918248	Phf6	4	3.89	moderate	No	Yes	Compara, eggNOG, Panther, TreeFam
FBgn0005683	pie	Mouse	628693	3644962	Phf11-ps	4	3.84	moderate	No	Yes	Compara, eggNOG, Panther, Phylome
FBgn0014869	Pglym78	Mouse	12183	1098242	Bpgm	4	3.9	moderate	No	No	eggNOG, OrthoFinder, orthoMCL, Panther
FBgn0015625	CycB3	Mouse	268697	88302	Ccnb1	4	3.94	moderate	No	No	eggNOG, OrthoDB, OrthoFinder, RoundUp
FBgn0015625	CycB3	Mouse	12442	88311	Ccnb2	4	3.94	moderate	No	No	eggNOG, OrthoDB, OrthoFinder, RoundUp
FBgn0015799	Rbf	Mouse	19645	97874	Rb1	4	3.94	moderate	No	No	Compara, eggNOG, OrthoDB, Panther
FBgn0015805	HDAC1	Mouse	15183	1343091	Hdac3	4	3.81	moderate	No	No	eggNOG, OrthoDB, OrthoFinder, orthoMCL
FBgn0024227	aurB	Mouse	20878	894678	Aurka	4	3.9	moderate	No	No	eggNOG, OrthoFinder, orthoMCL, Panther
FBgn0024371	E2f2	Mouse	13557	1096340	E2f3	4	3.95	moderate	No	No	eggNOG, OMA, OrthoDB, RoundUp
FBgn0030313	Reepl1	Mouse	70335	1917585	Reep6	4	3.94	moderate	No	No	Compara, eggNOG, OrthoDB, Panther
FBgn0030313	Reepl1	Mouse	52250	1098827	Reep1	4	3.79	moderate	No	No	Compara, eggNOG, OrthoFinder, TreeFam
FBgn0031091	Phf7	Mouse	217558	2444298	G2e3	4	3.96	moderate	No	No	Compara, eggNOG, Panther, RoundUp
FBgn0031091	Phf7	Mouse	628705	3648476	Phf11c	4	3.89	moderate	No	No	Compara, eggNOG, Panther, TreeFam
FBgn0031091	Phf7	Mouse	70998	1918248	Phf6	4	3.89	moderate	No	Yes	Compara, eggNOG, Panther, TreeFam
FBgn0031091	Phf7	Mouse	236451	3645789	Phf11b	4	3.89	moderate	No	No	Compara, eggNOG, Panther, TreeFam
FBgn0031091	Phf7	Mouse	219132	1277133	Phf11d	4	3.89	moderate	No	No	Compara, eggNOG, Panther, TreeFam
FBgn0031091	Phf7	Mouse	219131	1918441	Phf11a	4	3.89	moderate	No	No	Compara, eggNOG, Panther, TreeFam
FBgn0031655	Marcal1	Mouse	226409	1918362	Zranb3	4	3.84	moderate	No	Yes	eggNOG, OrthoDB, orthoMCL, RoundUp
FBgn0031977	baf	Mouse	403171	2684961	Banf2	4	3.87	moderate	No	Yes	eggNOG, Panther, Phylome, TreeFam
FBgn0032456	MRP	Mouse	20928	1352630	Abcc9	4	3.73	moderate	No	No	Compara, eggNOG, OrthoFinder, orthoMCL
FBgn0033081	geminin	Mouse	622408	3648807	Mcidas	4	3.89	moderate	No	Yes	Compara, eggNOG, Panther, TreeFam
FBgn0033160	Dhx15	Mouse	101437	2141813	Dhx32	4	4.01	moderate	No	Yes	eggNOG, OrthoDB, OrthoFinder, Panther
FBgn0033160	Dhx15	Mouse	93838	2136388	Dqx1	4	4.01	moderate	No	Yes	eggNOG, OrthoDB, OrthoFinder, Panther
FBgn0033160	Dhx15	Mouse	64340	1927617	Dhx38	4	3.81	moderate	No	No	eggNOG, OrthoDB, OrthoFinder, orthoMCL
FBgn0033160	Dhx15	Mouse	217207	1306823	Dhx8	4	3.81	moderate	No	No	eggNOG, OrthoDB, OrthoFinder, orthoMCL
FBgn0033160	Dhx15	Mouse	69192	1916442	Dhx16	4	3.81	moderate	No	No	eggNOG, OrthoDB, OrthoFinder, orthoMCL
FBgn0033749	achi	Mouse	100039551	3800824	Tgif2lx2	4	3.79	moderate	No	Yes	Compara, eggNOG, OrthoFinder, TreeFam
FBgn0034726	Mes4	Mouse	93696	2135796	Chrac1	4	3.94	moderate	No	No	eggNOG, OrthoDB, OrthoFinder, RoundUp
FBgn0034965	ppk29	Mouse	58170	1929259	Asic5	4	3.92	moderate	No	No	eggNOG, OrthoDB, Panther, Phylome
FBgn0034965	ppk29	Mouse	241118	2652846	Asic4	4	3.84	moderate	No	No	Compara, eggNOG, Panther, Phylome
FBgn0035997	phol	Mouse	22702	99187	Zfp42	4	4.02	moderate	No	Yes	Compara, Panther, RoundUp, TreeFam
FBgn0035997	phol	Mouse	100073351	3837947	Yy2	4	4.01	moderate	No	No	eggNOG, Hieranoid, OrthoDB, Panther
FBgn0039560	BOD1	Mouse	665775	2444804	Bod1l	4	3.9	moderate	No	Yes	eggNOG, OrthoInspector, orthoMCL, Panther
FBgn0061476	Zwilch	Mouse	68014	1915264	Zwilch	4	3.89	high	Yes	Yes	Compara, eggNOG, Panther, TreeFam
FBgn0000404	CycA	Mouse	268697	88302	Ccnb1	5	4.74	moderate	No	No	Compara, eggNOG, OrthoDB, OrthoFinder, orthoMCL
FBgn0002626	RpL32	Mouse	19952	98039	Rpl32-ps	5	5.06	moderate	No	Yes	Hieranoid, Inparanoid, OrthoInspector, Panther, Phylome
FBgn0003124	polo	Mouse	20620	1099790	Plk2	5	4.84	moderate	No	Yes	eggNOG, OrthoDB, OrthoFinder, orthoMCL, RoundUp
FBgn0003124	polo	Mouse	12795	109604	Plk3	5	4.84	moderate	No	Yes	eggNOG, OrthoDB, OrthoFinder, orthoMCL, RoundUp
FBgn0004106	Cdk1	Mouse	12566	104772	Cdk2	5	4.84	moderate	No	No	eggNOG, OrthoDB, OrthoFinder, orthoMCL, RoundUp
FBgn0004107	Cdk2	Mouse	12534	88351	Cdk1	5	4.84	moderate	No	No	eggNOG, OrthoDB, OrthoFinder, orthoMCL, RoundUp
FBgn0004828	His3.3B	Mouse	15078	1097686	H3f3a	5	4.91	moderate	Yes	No	eggNOG, OMA, OrthoFinder, orthoMCL, Panther
FBgn0005660	Ets21C	Mouse	260298	2449712	Fev	5	4.9	moderate	No	Yes	eggNOG, Panther, Phylome, RoundUp, TreeFam
FBgn0005683	pie	Mouse	628705	3648476	Phf11c	5	4.8	moderate	No	Yes	Compara, eggNOG, Panther, Phylome, TreeFam
FBgn0005683	pie	Mouse	236451	3645789	Phf11b	5	4.8	moderate	No	Yes	Compara, eggNOG, Panther, Phylome, TreeFam
FBgn0005683	pie	Mouse	219132	1277133	Phf11d	5	4.8	moderate	No	Yes	Compara, eggNOG, Panther, Phylome, TreeFam
FBgn0005683	pie	Mouse	219131	1918441	Phf11a	5	4.8	moderate	No	Yes	Compara, eggNOG, Panther, Phylome, TreeFam
FBgn0011666	msi	Mouse	76626	1923876	Msi2	5	4.68	moderate	Yes	No	Compara, eggNOG, Isobase, OrthoFinder, orthoMCL
FBgn0014857	His3.3A	Mouse	360198	2668828	Hist1h3a	5	4.84	moderate	No	No	eggNOG, OrthoDB, OrthoFinder, orthoMCL, RoundUp
FBgn0015396	jumu	Mouse	15218	102949	Foxn1	5	4.92	moderate	No	Yes	Compara, Hieranoid, OrthoInspector, RoundUp, TreeFam
FBgn0029137	Patsas	Mouse	320150	2445110	Zdhhc17	5	4.79	moderate	Yes	No	eggNOG, Isobase, OrthoDB, orthoMCL, RoundUp
FBgn0030313	Reepl1	Mouse	72549	1919799	Reep4	5	4.8	moderate	Yes	No	Compara, eggNOG, OrthoDB, OrthoFinder, TreeFam
FBgn0030313	Reepl1	Mouse	28193	88930	Reep3	5	4.8	moderate	Yes	No	Compara, eggNOG, OrthoDB, OrthoFinder, TreeFam
FBgn0030313	Reepl1	Mouse	225362	2385070	Reep2	5	4.8	moderate	Yes	No	Compara, eggNOG, OrthoDB, OrthoFinder, TreeFam
FBgn0032189	Ripalpha	Mouse	69723	1916973	Rpain	5	4.89	high	Yes	Yes	Compara, Hieranoid, orthoMCL, Panther, TreeFam
FBgn0032456	MRP	Mouse	224814	2386976	Abcc10	5	4.74	moderate	No	No	Compara, eggNOG, OrthoDB, OrthoFinder, orthoMCL
FBgn0032456	MRP	Mouse	244562	2441679	Abcc12	5	4.74	moderate	No	No	Compara, eggNOG, OrthoDB, OrthoFinder, orthoMCL
FBgn0032456	MRP	Mouse	20927	1352629	Abcc8	5	4.74	moderate	No	No	Compara, eggNOG, OrthoDB, OrthoFinder, orthoMCL
FBgn0032456	MRP	Mouse	27416	1351644	Abcc5	5	4.74	moderate	No	No	Compara, eggNOG, OrthoDB, OrthoFinder, orthoMCL
FBgn0032456	MRP	Mouse	239273	2443111	Abcc4	5	4.74	moderate	No	No	Compara, eggNOG, OrthoDB, OrthoFinder, orthoMCL
FBgn0034657	LBR	Mouse	13360	1298378	Dhcr7	5	4.91	moderate	No	Yes	Compara, eggNOG, Inparanoid, OrthoFinder, RoundUp
FBgn0034965	ppk29	Mouse	11419	1194915	Asic1	5	4.85	moderate	Yes	No	Compara, eggNOG, OrthoDB, Panther, Phylome
FBgn0034965	ppk29	Mouse	11418	1100867	Asic2	5	4.85	moderate	Yes	No	Compara, eggNOG, OrthoDB, Panther, Phylome
FBgn0034965	ppk29	Mouse	171209	2159339	Asic3	5	4.85	moderate	Yes	No	Compara, eggNOG, OrthoDB, Panther, Phylome
FBgn0038390	Rbf2	Mouse	19645	97874	Rb1	5	4.84	moderate	No	Yes	Compara, eggNOG, OrthoDB, orthoMCL, Panther
FBgn0039735	Nph	Mouse	18148	106184	Npm1	5	5.08	moderate	No	No	Compara, Hieranoid, Inparanoid, OrthoFinder, Panther
FBgn0001086	fzy	Mouse	238896	3644472	Cdc20b	6	5.85	moderate	No	Yes	Compara, eggNOG, OrthoDB, OrthoFinder, Panther, Phylome
FBgn0011020	Sas-4	Mouse	100041352	98543	Tcp10c	6	5.89	moderate	No	Yes	Compara, eggNOG, OrthoFinder, OrthoInspector, Panther, TreeFam
FBgn0011020	Sas-4	Mouse	21462	98542	Tcp10b	6	5.89	moderate	No	Yes	Compara, eggNOG, OrthoFinder, OrthoInspector, Panther, TreeFam
FBgn0014857	His3.3A	Mouse	15078	1097686	H3f3a	6	5.87	moderate	No	Yes	eggNOG, OMA, OrthoFinder, orthoMCL, Panther, TreeFam
FBgn0023395	Chd3	Mouse	269610	3036258	Chd5	6	5.77	moderate	No	No	eggNOG, OrthoFinder, orthoMCL, Panther, Phylome, TreeFam
FBgn0024371	E2f2	Mouse	13559	105091	E2f5	6	6.03	moderate	No	Yes	Homologene, OMA, OrthoDB, OrthoFinder, Panther, Phylome
FBgn0027378	MRG15	Mouse	624582	3612158	Morf4l1-ps1	6	6	moderate	No	Yes	Hieranoid, Inparanoid, OMA, OrthoInspector, Phylome, RoundUp
FBgn0029800	lin-52	Mouse	217708	3045391	Lin52	6	5.9	moderate	No	Yes	Compara, eggNOG, OMA, OrthoFinder, Panther, TreeFam
FBgn0030501	BthD	Mouse	72657	1919907	Selenoh	6	5.87	high	Yes	Yes	OrthoFinder, OrthoInspector, orthoMCL, Panther, Phylome, TreeFam
FBgn0030931	Xrcc2	Mouse	57434	1927345	Xrcc2	6	5.72	high	Yes	Yes	eggNOG, Isobase, orthoMCL, Panther, Phylome, TreeFam
FBgn0032089	Rcd-1r	Mouse	58184	1928902	Cnot9	6	5.8	moderate	Yes	No	Compara, eggNOG, OrthoFinder, Panther, Phylome, TreeFam
FBgn0032456	MRP	Mouse	12780	1352447	Abcc2	6	5.68	moderate	No	Yes	eggNOG, OrthoDB, OrthoFinder, orthoMCL, Phylome, TreeFam
FBgn0032848	nesd	Mouse	71836	1919086	Shcbp1l	6	6.02	moderate	No	Yes	Hieranoid, Inparanoid, OrthoInspector, Panther, Phylome, TreeFam
FBgn0033749	achi	Mouse	245583	2387796	Tgif2lx1	6	5.9	moderate	No	Yes	Compara, eggNOG, OrthoDB, OrthoFinder, Panther, TreeFam
FBgn0033749	achi	Mouse	228839	1915299	Tgif2	6	5.89	moderate	No	No	Compara, eggNOG, OrthoFinder, OrthoInspector, Panther, TreeFam
FBgn0033845	mars	Mouse	218977	2183453	Dlgap5	6	5.83	high	Yes	Yes	Compara, eggNOG, OrthoFinder, OrthoInspector, orthoMCL, Panther
FBgn0036640	nxf2	Mouse	53319	1858330	Nxf1	6	5.9	moderate	No	No	eggNOG, OrthoFinder, Panther, Phylome, RoundUp, TreeFam
FBgn0037248	srl	Mouse	226169	2385096	Pprc1	6	5.92	moderate	No	Yes	Compara, eggNOG, OrthoInspector, Panther, RoundUp, TreeFam
FBgn0037481	MAGE	Mouse	17146	105117	Mageb2	6	5.9	moderate	No	Yes	Compara, eggNOG, OrthoDB, OrthoFinder, Panther, TreeFam
FBgn0037481	MAGE	Mouse	94275	1930187	Maged1	6	5.85	moderate	No	Yes	Compara, eggNOG, OrthoDB, OrthoInspector, Panther, Phylome
FBgn0000147	aurA	Mouse	20871	1321119	Aurkc	7	6.95	moderate	No	Yes	eggNOG, OMA, OrthoDB, OrthoFinder, orthoMCL, Panther, RoundUp
FBgn0002924	ncd	Mouse	100502766	109596	Kifc1	7	6.87	moderate	No	Yes	eggNOG, Homologene, OMA, OrthoFinder, orthoMCL, Panther, TreeFam
FBgn0003687	Tbp	Mouse	227606	2684058	Tbpl2	7	6.77	moderate	No	Yes	eggNOG, Hieranoid, OrthoFinder, orthoMCL, Panther, Phylome, TreeFam
FBgn0003978	vls	Mouse	70465	1917715	Wdr77	7	6.78	high	Yes	Yes	eggNOG, OMA, OrthoFinder, orthoMCL, Panther, Phylome, TreeFam
FBgn0004811	fs(2)ltoPP43	Mouse	66432	1916951	Slc7a6os	7	6.91	high	Yes	Yes	eggNOG, Hieranoid, Inparanoid, OrthoFinder, orthoMCL, Panther, TreeFam
FBgn0005660	Ets21C	Mouse	14247	95554	Fli1	7	7	moderate	Yes	No	eggNOG, Hieranoid, Inparanoid, OrthoDB, Panther, Phylome, RoundUp
FBgn0005660	Ets21C	Mouse	13876	95415	Erg	7	7	moderate	Yes	No	eggNOG, Hieranoid, Inparanoid, OrthoDB, Panther, Phylome, RoundUp
FBgn0005683	pie	Mouse	71838	1919088	Phf7	7	6.8	moderate	Yes	No	Compara, eggNOG, Isobase, OrthoDB, OrthoInspector, Panther, Phylome
FBgn0005683	pie	Mouse	217558	2444298	G2e3	7	6.74	high	Yes	Yes	Compara, eggNOG, OrthoFinder, OrthoInspector, orthoMCL, Panther, Phylome
FBgn0011020	Sas-4	Mouse	21461	98541	Tcp10a	7	6.92	moderate	No	Yes	Compara, eggNOG, OrthoFinder, OrthoInspector, Panther, RoundUp, TreeFam
FBgn0015396	jumu	Mouse	116810	2151057	Foxn4	7	6.99	high	Yes	Yes	eggNOG, Hieranoid, OrthoFinder, OrthoInspector, Panther, RoundUp, TreeFam
FBgn0023395	Chd3	Mouse	216848	1344395	Chd3	7	6.78	moderate	Yes	No	eggNOG, OrthoDB, OrthoFinder, orthoMCL, Panther, Phylome, TreeFam
FBgn0023395	Chd3	Mouse	107932	1344380	Chd4	7	6.78	moderate	Yes	No	eggNOG, OrthoDB, OrthoFinder, orthoMCL, Panther, Phylome, TreeFam
FBgn0024227	aurB	Mouse	20871	1321119	Aurkc	7	6.94	high	Yes	Yes	eggNOG, Homologene, OrthoDB, OrthoFinder, orthoMCL, Panther, RoundUp
FBgn0024227	aurB	Mouse	20877	107168	Aurkb	7	6.9	moderate	Yes	No	eggNOG, OrthoDB, OrthoFinder, orthoMCL, Panther, RoundUp, TreeFam
FBgn0024371	E2f2	Mouse	104394	103012	E2f4	7	6.91	high	Yes	Yes	eggNOG, OrthoDB, OrthoFinder, Panther, Phylome, RoundUp, TreeFam
FBgn0027378	MRG15	Mouse	21761	1096551	Morf4l1	7	6.8	moderate	No	Yes	Compara, eggNOG, OMA, OrthoFinder, orthoMCL, Panther, TreeFam
FBgn0030054	Caf1-180	Mouse	27221	1351331	Chaf1a	7	6.89	high	Yes	Yes	eggNOG, OrthoFinder, OrthoInspector, orthoMCL, Panther, RoundUp, TreeFam
FBgn0030500	Ndc80	Mouse	67052	1914302	Ndc80	7	7.06	high	Yes	Yes	eggNOG, Hieranoid, Inparanoid, OMA, OrthoFinder, OrthoInspector, Panther
FBgn0032456	MRP	Mouse	27421	1351634	Abcc6	7	6.61	moderate	No	Yes	Compara, eggNOG, OrthoDB, OrthoFinder, orthoMCL, Phylome, TreeFam
FBgn0033846	mip120	Mouse	17771	1340029	Tesmin	7	6.83	moderate	No	Yes	Compara, eggNOG, OrthoInspector, Panther, Phylome, RoundUp, TreeFam
FBgn0035627	Sse	Mouse	105988	2146156	Espl1	7	6.71	high	Yes	Yes	Compara, eggNOG, Isobase, OrthoFinder, OrthoInspector, orthoMCL, RoundUp
FBgn0035997	phol	Mouse	22632	99150	Yy1	7	6.82	moderate	Yes	No	eggNOG, Hieranoid, Isobase, OrthoDB, orthoMCL, Panther, TreeFam
FBgn0036640	nxf2	Mouse	83454	1933192	Nxf2	7	6.81	moderate	Yes	No	Compara, eggNOG, OrthoDB, OrthoFinder, Panther, Phylome, TreeFam
FBgn0036640	nxf2	Mouse	170722	2159343	Nxf7	7	6.81	moderate	Yes	No	Compara, eggNOG, OrthoDB, OrthoFinder, Panther, Phylome, TreeFam
FBgn0036640	nxf2	Mouse	245610	2685230	Nxf3	7	6.81	moderate	Yes	No	Compara, eggNOG, OrthoDB, OrthoFinder, Panther, Phylome, TreeFam
FBgn0037248	srl	Mouse	19017	1342774	Ppargc1a	7	6.87	high	Yes	Yes	Compara, eggNOG, Isobase, OrthoFinder, Panther, RoundUp, TreeFam
FBgn0037481	MAGE	Mouse	75555	1922805	1700020D05Rik	7	7.02	moderate	No	Yes	eggNOG, Hieranoid, OMA, OrthoDB, OrthoFinder, OrthoInspector, Panther
FBgn0037481	MAGE	Mouse	74437	1921687	4933402E13Rik	7	6.99	moderate	No	Yes	Compara, eggNOG, Hieranoid, Inparanoid, OrthoDB, OrthoInspector, Panther
FBgn0037481	MAGE	Mouse	56191	1928994	Tro	7	6.97	moderate	No	Yes	Compara, eggNOG, OrthoDB, OrthoFinder, OrthoInspector, Panther, RoundUp
FBgn0037481	MAGE	Mouse	434903	2148568	Mageb4	7	6.9	moderate	No	Yes	Compara, eggNOG, Hieranoid, OrthoDB, OrthoInspector, Panther, TreeFam
FBgn0037481	MAGE	Mouse	80884	1933391	Maged2	7	6.85	moderate	No	Yes	Compara, eggNOG, Hieranoid, OrthoDB, OrthoInspector, Panther, Phylome
FBgn0037481	MAGE	Mouse	75625	1922875	Mageh1	7	6.81	moderate	No	Yes	Compara, eggNOG, OrthoDB, OrthoInspector, Panther, Phylome, TreeFam
FBgn0037481	MAGE	Mouse	17145	105118	Mageb1	7	6.76	moderate	No	Yes	Compara, eggNOG, Inparanoid, OrthoDB, OrthoFinder, Phylome, TreeFam
FBgn0038016	MBD-R2	Mouse	228829	2444148	Phf20	7	6.98	moderate	No	Yes	Compara, eggNOG, Hieranoid, Inparanoid, OrthoFinder, OrthoInspector, Panther
FBgn0038390	Rbf2	Mouse	19651	105085	Rbl2	7	6.81	moderate	No	No	Compara, eggNOG, OrthoDB, OrthoFinder, Panther, Phylome, TreeFam
FBgn0039735	Nph	Mouse	328440	1890811	Npm2	7	6.99	moderate	No	No	Compara, eggNOG, Hieranoid, Inparanoid, OrthoDB, OrthoFinder, Panther
FBgn0001341	Mybbp1A	Mouse	18432	106181	Mybbp1a	8	7.88	high	Yes	Yes	eggNOG, Hieranoid, Isobase, OrthoFinder, OrthoInspector, orthoMCL, Panther, RoundUp
FBgn0002673	twe	Mouse	12531	99701	Cdc25b	8	7.94	moderate	No	No	eggNOG, Inparanoid, OrthoFinder, OrthoInspector, orthoMCL, Panther, RoundUp, TreeFam
FBgn0003545	sub	Mouse	19348	1201682	Kif20a	8	7.89	high	Yes	Yes	eggNOG, Hieranoid, Isobase, OrthoDB, OrthoFinder, orthoMCL, Panther, RoundUp
FBgn0004379	Klp67A	Mouse	70218	2446979	Kif18b	8	7.9	moderate	No	Yes	eggNOG, OrthoDB, OrthoFinder, OrthoInspector, orthoMCL, Panther, RoundUp, TreeFam
FBgn0011704	RnrS	Mouse	382985	2155865	Rrm2b	8	7.73	moderate	No	Yes	eggNOG, Isobase, OrthoDB, OrthoFinder, orthoMCL, Panther, Phylome, TreeFam
FBgn0029800	lin-52	Mouse	629959	3645610	Gm7020	8	7.9	high	Yes	Yes	Hieranoid, Inparanoid, OMA, OrthoFinder, OrthoInspector, orthoMCL, Phylome, RoundUp
FBgn0031091	Phf7	Mouse	71838	1919088	Phf7	8	7.78	high	Yes	Yes	Compara, eggNOG, OrthoDB, OrthoFinder, orthoMCL, Panther, Phylome, RoundUp
FBgn0032934	CG8679	Mouse	234396	1918775	Ankle1	8	8.04	high	Yes	Yes	Hieranoid, Inparanoid, OrthoFinder, OrthoInspector, orthoMCL, Panther, RoundUp, TreeFam
FBgn0033549	mms4	Mouse	193838	1919889	Eme2	8	8.05	moderate	No	Yes	Compara, Hieranoid, Inparanoid, OrthoDB, OrthoFinder, OrthoInspector, Panther, TreeFam
FBgn0033749	achi	Mouse	21815	1194497	Tgif1	8	7.85	high	Yes	Yes	Compara, eggNOG, Isobase, OrthoDB, OrthoFinder, OrthoInspector, Panther, TreeFam
FBgn0037481	MAGE	Mouse	236852	3588211	Magea10	8	7.99	moderate	No	Yes	Compara, eggNOG, Hieranoid, Inparanoid, OrthoDB, OrthoFinder, OrthoInspector, Panther
FBgn0037481	MAGE	Mouse	70696	1917946	3830417A13Rik	8	7.99	moderate	No	Yes	Compara, eggNOG, Hieranoid, Inparanoid, OrthoDB, OrthoFinder, OrthoInspector, Panther
FBgn0037481	MAGE	Mouse	17137	1333834	Magea1	8	7.89	moderate	No	Yes	Compara, eggNOG, Hieranoid, Inparanoid, OrthoFinder, OrthoInspector, Panther, Phylome
FBgn0037481	MAGE	Mouse	27385	1351648	Magel2	8	7.86	moderate	No	Yes	Compara, eggNOG, Inparanoid, OrthoDB, OrthoInspector, Panther, Phylome, TreeFam
FBgn0037481	MAGE	Mouse	107528	2148149	Magee1	8	7.81	moderate	No	Yes	Compara, eggNOG, OrthoDB, OrthoFinder, OrthoInspector, Panther, Phylome, TreeFam
FBgn0037481	MAGE	Mouse	272790	2148316	Magee2	8	7.81	moderate	No	Yes	Compara, eggNOG, Hieranoid, OrthoDB, OrthoInspector, Panther, Phylome, TreeFam
FBgn0038390	Rbf2	Mouse	19650	103300	Rbl1	8	7.76	moderate	Yes	No	Compara, eggNOG, Isobase, OrthoDB, OrthoFinder, Panther, Phylome, TreeFam
FBgn0039560	BOD1	Mouse	69556	1916806	Bod1	8	7.8	high	Yes	Yes	eggNOG, OrthoFinder, OrthoInspector, orthoMCL, Panther, Phylome, RoundUp, TreeFam
FBgn0039735	Nph	Mouse	18150	894653	Npm3	8	7.9	moderate	Yes	No	Compara, eggNOG, Hieranoid, Inparanoid, OrthoDB, OrthoFinder, Panther, Phylome
FBgn0040233	cana	Mouse	229841	1098230	Cenpe	8	7.88	moderate	Yes	No	Compara, eggNOG, Hieranoid, Inparanoid, OrthoFinder, OrthoInspector, orthoMCL, Panther
FBgn0052062	Rbfox1	Mouse	52897	106368	Rbfox3	8	7.97	moderate	No	Yes	Compara, eggNOG, Inparanoid, OrthoFinder, OrthoInspector, Panther, RoundUp, TreeFam
FBgn0052062	Rbfox1	Mouse	93686	1933973	Rbfox2	8	7.97	moderate	No	Yes	Compara, eggNOG, Inparanoid, OrthoFinder, OrthoInspector, Panther, RoundUp, TreeFam
FBgn0003525	stg	Mouse	12532	88350	Cdc25c	8	7.78	moderate	No	No	eggNOG, OrthoDB, OrthoFinder, OrthoInspector, orthoMCL, Panther, Phylome, TreeFam
FBgn0000140	asp	Mouse	12316	1334448	Aspm	9	8.58	high	Yes	Yes	Compara, eggNOG, Isobase, OrthoFinder, OrthoInspector, orthoMCL, Phylome, RoundUp, TreeFam
FBgn0002673	twe	Mouse	12532	88350	Cdc25c	9	8.73	moderate	No	Yes	eggNOG, Isobase, OrthoDB, OrthoFinder, OrthoInspector, orthoMCL, Panther, Phylome, TreeFam
FBgn0004584	Rrp1	Mouse	11792	88042	Apex1	9	8.73	high	Yes	Yes	Compara, eggNOG, OrthoFinder, OrthoInspector, orthoMCL, Panther, Phylome, RoundUp, TreeFam
FBgn0011474	PR-Set7	Mouse	67956	1915206	Kmt5a	9	8.75	high	Yes	Yes	eggNOG, Isobase, OrthoFinder, OrthoInspector, orthoMCL, Panther, Phylome, RoundUp, TreeFam
FBgn0011660	Pms2	Mouse	18861	104288	Pms2	9	8.86	high	Yes	Yes	Compara, eggNOG, Hieranoid, Inparanoid, OMA, OrthoInspector, Panther, Phylome, TreeFam
FBgn0015625	CycB3	Mouse	209091	2183443	Ccnb3	9	8.83	high	Yes	Yes	Compara, eggNOG, OrthoDB, OrthoFinder, OrthoInspector, orthoMCL, Panther, RoundUp, TreeFam
FBgn0026433	Grip128	Mouse	233276	2178836	Tubgcp5	9	8.77	high	Yes	Yes	Compara, eggNOG, Homologene, Inparanoid, Isobase, orthoMCL, Panther, Phylome, RoundUp
FBgn0031359	Rim2	Mouse	70556	1917806	Slc25a33	9	8.82	moderate	No	Yes	eggNOG, Hieranoid, Inparanoid, OrthoFinder, OrthoInspector, orthoMCL, Panther, Phylome, TreeFam
FBgn0033554	Lsm10	Mouse	116748	2151045	Lsm10	9	8.7	high	Yes	Yes	Compara, eggNOG, Hieranoid, OrthoFinder, OrthoInspector, orthoMCL, Panther, Phylome, TreeFam
FBgn0034314	nopo	Mouse	22036	1096377	Traip	9	8.89	high	Yes	Yes	eggNOG, Inparanoid, Isobase, OrthoFinder, OrthoInspector, orthoMCL, Panther, RoundUp, TreeFam
FBgn0035766	eco	Mouse	77805	1925055	Esco1	9	8.8	high	Yes	Yes	eggNOG, Hieranoid, OrthoFinder, OrthoInspector, orthoMCL, Panther, Phylome, RoundUp, TreeFam
FBgn0035766	eco	Mouse	71988	1919238	Esco2	9	8.75	high	Yes	Yes	eggNOG, Isobase, OrthoFinder, OrthoInspector, orthoMCL, Panther, Phylome, RoundUp, TreeFam
FBgn0037481	MAGE	Mouse	278167	3643982	Gm5072	9	8.95	moderate	No	Yes	Compara, eggNOG, Hieranoid, Inparanoid, OrthoDB, OrthoFinder, OrthoInspector, Panther, TreeFam
FBgn0037481	MAGE	Mouse	629542	3712084	Gm14781	9	8.95	moderate	No	Yes	Compara, eggNOG, Hieranoid, Inparanoid, OrthoDB, OrthoFinder, OrthoInspector, Panther, TreeFam
FBgn0037481	MAGE	Mouse	17140	1333839	Magea4	9	8.9	moderate	No	Yes	Compara, eggNOG, Hieranoid, Inparanoid, OrthoDB, OrthoFinder, OrthoInspector, Panther, Phylome
FBgn0037481	MAGE	Mouse	75352	1922602	4930550L24Rik	9	8.9	moderate	No	Yes	Compara, eggNOG, Hieranoid, Inparanoid, OrthoDB, OrthoFinder, OrthoInspector, Panther, Phylome
FBgn0037481	MAGE	Mouse	17138	1333793	Magea2	9	8.9	moderate	No	Yes	Compara, eggNOG, Hieranoid, Inparanoid, OrthoDB, OrthoFinder, OrthoInspector, Panther, Phylome
FBgn0037481	MAGE	Mouse	17144	1333827	Magea8	9	8.9	moderate	No	Yes	Compara, eggNOG, Hieranoid, Inparanoid, OrthoDB, OrthoFinder, OrthoInspector, Panther, Phylome
FBgn0037481	MAGE	Mouse	17142	1333837	Magea6	9	8.9	moderate	No	Yes	Compara, eggNOG, Hieranoid, Inparanoid, OrthoDB, OrthoFinder, OrthoInspector, Panther, Phylome
FBgn0037481	MAGE	Mouse	74279	1921529	1700080O16Rik	9	8.9	moderate	No	Yes	Compara, eggNOG, Hieranoid, Inparanoid, OrthoDB, OrthoFinder, OrthoInspector, Panther, Phylome
FBgn0037481	MAGE	Mouse	71967	1919217	Mageb16	9	8.9	moderate	No	Yes	Compara, eggNOG, Hieranoid, Inparanoid, OrthoDB, OrthoFinder, OrthoInspector, Panther, Phylome
FBgn0037481	MAGE	Mouse	215641	3045344	Mageb18	9	8.9	moderate	No	Yes	Compara, eggNOG, Hieranoid, Inparanoid, OrthoDB, OrthoFinder, OrthoInspector, Panther, Phylome
FBgn0037481	MAGE	Mouse	17139	1333832	Magea3	9	8.9	moderate	No	Yes	Compara, eggNOG, Hieranoid, Inparanoid, OrthoDB, OrthoFinder, OrthoInspector, Panther, Phylome
FBgn0037481	MAGE	Mouse	17141	1333838	Magea5	9	8.9	moderate	No	Yes	Compara, eggNOG, Hieranoid, Inparanoid, OrthoDB, OrthoFinder, OrthoInspector, Panther, Phylome
FBgn0037481	MAGE	Mouse	212952	2684890	Gm44	9	8.86	moderate	No	Yes	Compara, eggNOG, Hieranoid, Inparanoid, OrthoDB, OrthoInspector, Panther, Phylome, TreeFam
FBgn0037481	MAGE	Mouse	17984	97290	Ndn	9	8.86	moderate	No	Yes	Compara, eggNOG, Hieranoid, Inparanoid, OrthoDB, OrthoInspector, Panther, Phylome, TreeFam
FBgn0037481	MAGE	Mouse	17147	105109	Mageb3	9	8.85	moderate	No	Yes	Compara, eggNOG, Hieranoid, Inparanoid, OrthoFinder, OrthoInspector, Panther, Phylome, TreeFam
FBgn0040232	cmet	Mouse	229841	1098230	Cenpe	9	8.89	high	Yes	Yes	Compara, eggNOG, Hieranoid, Inparanoid, OMA, OrthoFinder, OrthoInspector, orthoMCL, Panther
FBgn0040283	SMC1	Mouse	140557	2154049	Smc1b	9	8.92	moderate	No	Yes	eggNOG, Hieranoid, Inparanoid, OrthoDB, OrthoFinder, OrthoInspector, orthoMCL, Panther, TreeFam
FBgn0041186	Slbp	Mouse	20492	108402	Slbp	9	8.87	high	Yes	Yes	Compara, eggNOG, Inparanoid, OrthoFinder, OrthoInspector, orthoMCL, Panther, RoundUp, TreeFam
FBgn0052062	Rbfox1	Mouse	268859	1926224	Rbfox1	9	8.87	high	Yes	Yes	Compara, eggNOG, Inparanoid, OrthoFinder, OrthoInspector, orthoMCL, Panther, RoundUp, TreeFam
FBgn0052133	Ptip	Mouse	55982	1890430	Paxip1	9	8.8	high	Yes	Yes	eggNOG, Hieranoid, OrthoFinder, OrthoInspector, orthoMCL, Panther, Phylome, RoundUp, TreeFam
FBgn0063485	Lasp	Mouse	16796	109656	Lasp1	9	8.68	high	Yes	Yes	Compara, eggNOG, Isobase, OMA, OrthoFinder, OrthoInspector, orthoMCL, RoundUp, TreeFam
FBgn0003525	stg	Mouse	12531	99701	Cdc25b	9	8.85	moderate	No	Yes	eggNOG, Inparanoid, OrthoFinder, OrthoInspector, orthoMCL, Panther, Phylome, RoundUp, TreeFam
FBgn0000063	Mps1	Mouse	22137	1194921	Ttk	10	9.68	high	Yes	Yes	Compara, eggNOG, Isobase, OrthoFinder, OrthoInspector, orthoMCL, Panther, Phylome, RoundUp, TreeFam
FBgn0000147	aurA	Mouse	20878	894678	Aurka	10	9.89	moderate	No	Yes	Compara, eggNOG, Hieranoid, Homologene, Inparanoid, OMA, OrthoFinder, OrthoInspector, orthoMCL, Panther
FBgn0000308	chic	Mouse	382562	1920121	Pfn4	10	9.68	high	Yes	Yes	Compara, eggNOG, Inparanoid, Isobase, OrthoDB, OrthoFinder, OrthoInspector, orthoMCL, Phylome, RoundUp
FBgn0000376	crm	Mouse	57354	1930190	Cramp1l	10	9.87	high	Yes	Yes	Compara, eggNOG, Hieranoid, Inparanoid, OrthoFinder, OrthoInspector, orthoMCL, Panther, RoundUp, TreeFam
FBgn0000404	CycA	Mouse	12427	108042	Ccna1	10	9.83	moderate	No	Yes	eggNOG, Hieranoid, Inparanoid, OrthoDB, OrthoFinder, OrthoInspector, orthoMCL, Panther, Phylome, TreeFam
FBgn0000405	CycB	Mouse	12442	88311	Ccnb2	10	9.88	moderate	No	Yes	Compara, eggNOG, Hieranoid, Inparanoid, OrthoFinder, OrthoInspector, Panther, Phylome, RoundUp, TreeFam
FBgn0002673	twe	Mouse	12530	103198	Cdc25a	10	9.88	moderate	Yes	No	Compara, eggNOG, Inparanoid, OrthoDB, OrthoFinder, OrthoInspector, orthoMCL, Panther, RoundUp, TreeFam
FBgn0002887	mus201	Mouse	22592	103582	Ercc5	10	9.76	high	Yes	Yes	eggNOG, Hieranoid, Inparanoid, OMA, OrthoFinder, OrthoInspector, orthoMCL, Phylome, RoundUp, TreeFam
FBgn0003044	Pcl	Mouse	17765	105050	Mtf2	10	9.88	moderate	No	Yes	Compara, eggNOG, Hieranoid, Inparanoid, OrthoFinder, OrthoInspector, Panther, Phylome, RoundUp, TreeFam
FBgn0003044	Pcl	Mouse	21652	98647	Phf1	10	9.88	moderate	No	Yes	Compara, eggNOG, Hieranoid, Inparanoid, OrthoFinder, OrthoInspector, Panther, Phylome, RoundUp, TreeFam
FBgn0003353	sei	Mouse	192775	2684139	Kcnh6	10	9.75	moderate	No	Yes	Compara, eggNOG, Hieranoid, Inparanoid, OrthoFinder, OrthoInspector, orthoMCL, Panther, Phylome, TreeFam
FBgn0003687	Tbp	Mouse	21374	101838	Tbp	10	9.96	high	Yes	Yes	eggNOG, Hieranoid, Inparanoid, OrthoDB, OrthoFinder, OrthoInspector, Panther, Phylome, RoundUp, TreeFam
FBgn0004374	neb	Mouse	381293	1098226	Kif14	10	9.79	high	Yes	Yes	Compara, eggNOG, Inparanoid, OrthoDB, OrthoFinder, orthoMCL, Panther, Phylome, RoundUp, TreeFam
FBgn0004655	wapl	Mouse	218914	2675859	Wapl	10	9.73	high	Yes	Yes	Compara, eggNOG, Hieranoid, OrthoFinder, OrthoInspector, orthoMCL, Panther, Phylome, RoundUp, TreeFam
FBgn0010382	CycE	Mouse	12448	1329034	Ccne2	10	9.89	moderate	No	Yes	Compara, eggNOG, Inparanoid, OrthoDB, OrthoFinder, OrthoInspector, Panther, Phylome, RoundUp, TreeFam
FBgn0011020	Sas-4	Mouse	219103	2684927	Cenpj	10	9.82	high	Yes	Yes	Compara, eggNOG, Hieranoid, Inparanoid, Isobase, OrthoInspector, orthoMCL, Panther, RoundUp, TreeFam
FBgn0014857	His3.3A	Mouse	15081	1101768	H3f3b	10	9.86	high	Yes	Yes	eggNOG, Hieranoid, Inparanoid, OMA, OrthoDB, OrthoFinder, OrthoInspector, orthoMCL, RoundUp, TreeFam
FBgn0026751	XRCC1	Mouse	22594	99137	Xrcc1	10	9.74	high	Yes	Yes	Compara, eggNOG, OMA, OrthoFinder, OrthoInspector, orthoMCL, Panther, Phylome, RoundUp, TreeFam
FBgn0027620	Acf	Mouse	217578	1309478	Baz1a	10	10.08	high	Yes	Yes	Compara, Hieranoid, Inparanoid, Isobase, OMA, OrthoDB, OrthoFinder, OrthoInspector, Panther, RoundUp
FBgn0029905	Nf-YC	Mouse	18046	107901	Nfyc	10	9.87	high	Yes	Yes	Compara, eggNOG, Hieranoid, Inparanoid, OrthoFinder, OrthoInspector, orthoMCL, Panther, RoundUp, TreeFam
FBgn0031191	Cp110	Mouse	101565	2141942	Ccp110	10	9.87	high	Yes	Yes	Compara, eggNOG, Hieranoid, Inparanoid, OrthoFinder, OrthoInspector, orthoMCL, Panther, RoundUp, TreeFam
FBgn0031574	TTLL4B	Mouse	67534	1914784	Ttll4	10	9.7	moderate	Yes	No	Compara, eggNOG, Inparanoid, Isobase, OrthoFinder, OrthoInspector, orthoMCL, Panther, Phylome, TreeFam
FBgn0032475	Sfmbt	Mouse	214669	2443584	L3mbtl2	10	9.85	moderate	No	Yes	eggNOG, Hieranoid, Inparanoid, OrthoFinder, OrthoInspector, orthoMCL, Panther, Phylome, RoundUp, TreeFam
FBgn0033846	mip120	Mouse	231506	2140902	Lin54	10	9.85	high	Yes	Yes	eggNOG, Hieranoid, Inparanoid, OrthoFinder, OrthoInspector, orthoMCL, Panther, Phylome, RoundUp, TreeFam
FBgn0034657	LBR	Mouse	73166	1920416	Tm7sf2	10	9.78	moderate	No	Yes	Compara, eggNOG, Hieranoid, Inparanoid, OrthoFinder, orthoMCL, Panther, Phylome, RoundUp, TreeFam
FBgn0036574	elg1	Mouse	237877	2442925	Atad5	10	9.92	high	Yes	Yes	Compara, eggNOG, Hieranoid, Inparanoid, Isobase, OrthoFinder, OrthoInspector, Panther, RoundUp, TreeFam
FBgn0037338	Snm1	Mouse	55947	1930042	Dclre1a	10	9.68	high	Yes	Yes	Compara, eggNOG, Isobase, OrthoFinder, OrthoInspector, orthoMCL, Panther, Phylome, RoundUp, TreeFam
FBgn0037481	MAGE	Mouse	74271	2148169	Mageb5	10	9.86	moderate	No	Yes	Compara, eggNOG, Hieranoid, Inparanoid, OrthoDB, OrthoFinder, OrthoInspector, Panther, Phylome, TreeFam
FBgn0037781	Fancl	Mouse	67030	1914280	Fancl	10	9.73	high	Yes	Yes	Compara, eggNOG, Hieranoid, OrthoFinder, OrthoInspector, orthoMCL, Panther, Phylome, RoundUp, TreeFam
FBgn0038016	MBD-R2	Mouse	239510	2444412	Phf20l1	10	9.92	high	Yes	Yes	Compara, eggNOG, Hieranoid, Inparanoid, OrthoDB, OrthoFinder, OrthoInspector, orthoMCL, Panther, RoundUp
FBgn0000147	aurA	Mouse	20877	107168	Aurkb	11	10.96	high	Yes	Yes	eggNOG, Hieranoid, Inparanoid, OMA, OrthoDB, OrthoFinder, OrthoInspector, orthoMCL, Panther, RoundUp, TreeFam
FBgn0000404	CycA	Mouse	12428	108069	Ccna2	11	10.85	high	Yes	Yes	eggNOG, Hieranoid, Homologene, Inparanoid, OrthoFinder, OrthoInspector, orthoMCL, Panther, Phylome, RoundUp, TreeFam
FBgn0000405	CycB	Mouse	268697	88302	Ccnb1	11	10.88	high	Yes	Yes	Compara, eggNOG, Hieranoid, Homologene, Inparanoid, OrthoFinder, OrthoInspector, Panther, Phylome, RoundUp, TreeFam
FBgn0000629	E(z)	Mouse	14055	1097695	Ezh1	11	10.84	moderate	No	Yes	eggNOG, Hieranoid, Inparanoid, OMA, OrthoDB, OrthoFinder, OrthoInspector, orthoMCL, Panther, Phylome, TreeFam
FBgn0000996	dup	Mouse	67177	1914427	Cdt1	11	10.78	high	Yes	Yes	Compara, eggNOG, Hieranoid, Inparanoid, OrthoFinder, OrthoInspector, orthoMCL, Panther, Phylome, RoundUp, TreeFam
FBgn0001197	His2Av	Mouse	51788	1888388	H2afz	11	10.79	moderate	No	Yes	Compara, eggNOG, Hieranoid, Inparanoid, OMA, OrthoInspector, orthoMCL, Panther, Phylome, RoundUp, TreeFam
FBgn0002525	Lam	Mouse	16905	96794	Lmna	11	10.86	moderate	No	Yes	eggNOG, Hieranoid, Inparanoid, OMA, OrthoFinder, OrthoInspector, orthoMCL, Panther, Phylome, RoundUp, TreeFam
FBgn0002525	Lam	Mouse	16906	96795	Lmnb1	11	10.84	moderate	No	Yes	eggNOG, Hieranoid, Inparanoid, OMA, OrthoDB, OrthoFinder, OrthoInspector, orthoMCL, Panther, Phylome, TreeFam
FBgn0002626	RpL32	Mouse	19951	98038	Rpl32	11	10.86	high	Yes	Yes	eggNOG, Hieranoid, Inparanoid, OMA, OrthoFinder, OrthoInspector, orthoMCL, Panther, Phylome, RoundUp, TreeFam
FBgn0002878	mus101	Mouse	235559	1920018	Topbp1	11	10.96	high	Yes	Yes	eggNOG, Hieranoid, Inparanoid, OMA, OrthoDB, OrthoFinder, OrthoInspector, orthoMCL, Panther, RoundUp, TreeFam
FBgn0003044	Pcl	Mouse	74016	1921266	Phf19	11	10.88	high	Yes	Yes	Compara, eggNOG, Hieranoid, Homologene, Inparanoid, OrthoFinder, OrthoInspector, Panther, Phylome, RoundUp, TreeFam
FBgn0003268	rod	Mouse	208628	2673709	Kntc1	11	10.88	high	Yes	Yes	Compara, eggNOG, Hieranoid, Inparanoid, OMA, OrthoFinder, OrthoInspector, orthoMCL, Panther, RoundUp, TreeFam
FBgn0003353	sei	Mouse	170738	2159566	Kcnh7	11	10.78	moderate	No	Yes	Compara, eggNOG, Hieranoid, Inparanoid, OrthoFinder, OrthoInspector, orthoMCL, Panther, Phylome, RoundUp, TreeFam
FBgn0004107	Cdk2	Mouse	12566	104772	Cdk2	11	10.87	high	Yes	Yes	eggNOG, Homologene, Inparanoid, OMA, OrthoDB, OrthoFinder, orthoMCL, Panther, Phylome, RoundUp, TreeFam
FBgn0004379	Klp67A	Mouse	228421	2446977	Kif18a	11	10.8	high	Yes	Yes	eggNOG, Hieranoid, Inparanoid, Isobase, OrthoFinder, OrthoInspector, orthoMCL, Panther, Phylome, RoundUp, TreeFam
FBgn0004698	Xpc	Mouse	22591	103557	Xpc	11	10.68	high	Yes	Yes	Compara, eggNOG, Hieranoid, Isobase, OrthoFinder, OrthoInspector, orthoMCL, Panther, Phylome, RoundUp, TreeFam
FBgn0011763	Dp	Mouse	21781	101934	Tfdp1	11	10.78	high	Yes	Yes	Compara, eggNOG, Hieranoid, Inparanoid, OrthoFinder, OrthoInspector, orthoMCL, Panther, Phylome, RoundUp, TreeFam
FBgn0011763	Dp	Mouse	211586	107167	Tfdp2	11	10.78	high	Yes	Yes	Compara, eggNOG, Hieranoid, Inparanoid, OrthoFinder, OrthoInspector, orthoMCL, Panther, Phylome, RoundUp, TreeFam
FBgn0013548	l(2)dtl	Mouse	76843	1924093	Dtl	11	10.68	high	Yes	Yes	Compara, eggNOG, Hieranoid, Isobase, OrthoFinder, OrthoInspector, orthoMCL, Panther, Phylome, RoundUp, TreeFam
FBgn0015553	tos	Mouse	26909	1349427	Exo1	11	10.73	high	Yes	Yes	Compara, eggNOG, Inparanoid, Isobase, OrthoFinder, OrthoInspector, orthoMCL, Panther, Phylome, RoundUp, TreeFam
FBgn0025781	Cdc16	Mouse	69957	1917207	Cdc16	11	10.83	high	Yes	Yes	Compara, eggNOG, Hieranoid, Homologene, OMA, OrthoFinder, OrthoInspector, orthoMCL, Panther, RoundUp, TreeFam
FBgn0025807	Rad9	Mouse	231724	2385231	Rad9b	11	10.76	moderate	No	Yes	Compara, eggNOG, Hieranoid, Inparanoid, OMA, OrthoFinder, OrthoInspector, orthoMCL, Panther, Phylome, TreeFam
FBgn0025825	HDAC3	Mouse	15183	1343091	Hdac3	11	10.9	high	Yes	Yes	eggNOG, Hieranoid, Homologene, Inparanoid, OMA, OrthoFinder, OrthoInspector, orthoMCL, Panther, Phylome, RoundUp
FBgn0026252	msk	Mouse	320727	2444611	Ipo8	11	10.86	moderate	No	Yes	eggNOG, Hieranoid, Inparanoid, OMA, OrthoFinder, OrthoInspector, orthoMCL, Panther, Phylome, RoundUp, TreeFam
FBgn0027378	MRG15	Mouse	56397	1927167	Morf4l2	11	10.89	high	Yes	Yes	Compara, eggNOG, Hieranoid, Inparanoid, OrthoDB, OrthoFinder, OrthoInspector, Panther, Phylome, RoundUp, TreeFam
FBgn0027490	D12	Mouse	208146	2447762	Yeats2	11	10.88	high	Yes	Yes	Compara, eggNOG, Hieranoid, Inparanoid, OrthoDB, OrthoFinder, OrthoInspector, orthoMCL, Panther, RoundUp, TreeFam
FBgn0028734	Fmr1	Mouse	23879	1346074	Fxr2	11	10.76	moderate	No	Yes	Compara, eggNOG, Hieranoid, Inparanoid, OMA, OrthoFinder, OrthoInspector, orthoMCL, Panther, Phylome, TreeFam
FBgn0031971	Sirup	Mouse	68002	1915252	Sdhaf4	11	10.78	high	Yes	Yes	Compara, eggNOG, Hieranoid, Inparanoid, OrthoFinder, OrthoInspector, orthoMCL, Panther, Phylome, RoundUp, TreeFam
FBgn0032456	MRP	Mouse	17250	102676	Abcc1	11	10.69	moderate	No	Yes	Compara, eggNOG, Hieranoid, Inparanoid, OrthoDB, OrthoFinder, OrthoInspector, orthoMCL, Phylome, RoundUp, TreeFam
FBgn0032475	Sfmbt	Mouse	103537	2143977	Mbtd1	11	10.89	high	Yes	Yes	eggNOG, Hieranoid, Homologene, Inparanoid, Isobase, OrthoFinder, OrthoInspector, orthoMCL, Panther, RoundUp, TreeFam
FBgn0033389	Rad51D	Mouse	19364	1261809	Rad51d	11	10.91	high	Yes	Yes	eggNOG, Hieranoid, Inparanoid, Isobase, OMA, OrthoFinder, OrthoInspector, Panther, Phylome, RoundUp, TreeFam
FBgn0033526	Caf1-105	Mouse	110749	1314881	Chaf1b	11	10.75	high	Yes	Yes	Compara, eggNOG, Hieranoid, Homologene, Inparanoid, OrthoFinder, OrthoInspector, orthoMCL, Panther, Phylome, TreeFam
FBgn0036354	Poc1	Mouse	382406	1918511	Poc1b	11	10.84	moderate	No	Yes	eggNOG, Hieranoid, Inparanoid, OMA, OrthoDB, OrthoFinder, OrthoInspector, orthoMCL, Panther, Phylome, TreeFam
FBgn0037141	DNApol-eta	Mouse	80905	1891457	Polh	11	10.82	high	Yes	Yes	Compara, eggNOG, Hieranoid, Inparanoid, Isobase, OrthoFinder, OrthoInspector, orthoMCL, Panther, RoundUp, TreeFam
FBgn0037255	Fip1	Mouse	66899	1914149	Fip1l1	11	10.88	high	Yes	Yes	Compara, eggNOG, Hieranoid, Inparanoid, OMA, OrthoFinder, OrthoInspector, orthoMCL, Panther, RoundUp, TreeFam
FBgn0038300	Mau2	Mouse	74549	1921799	Mau2	11	10.93	high	Yes	Yes	Compara, Hieranoid, Homologene, Inparanoid, OMA, OrthoFinder, OrthoInspector, orthoMCL, Panther, Phylome, RoundUp
FBgn0052251	Claspin	Mouse	269582	2445153	Clspn	11	10.8	high	Yes	Yes	Compara, eggNOG, Hieranoid, Inparanoid, Isobase, OMA, OrthoFinder, OrthoInspector, orthoMCL, Panther, TreeFam
FBgn0052438	SMC5	Mouse	226026	2385088	Smc5	11	10.98	high	Yes	Yes	Compara, eggNOG, Hieranoid, Homologene, Inparanoid, OMA, OrthoFinder, OrthoInspector, Panther, RoundUp, TreeFam
FBgn0000588	esc	Mouse	13626	95286	Eed	12	11.83	high	Yes	Yes	Compara, eggNOG, Hieranoid, Homologene, Inparanoid, Isobase, OrthoFinder, OrthoInspector, Panther, Phylome, RoundUp, TreeFam
FBgn0002542	lds	Mouse	74044	1921294	Ttf2	12	11.79	high	Yes	Yes	Compara, eggNOG, Hieranoid, Inparanoid, OrthoDB, OrthoFinder, OrthoInspector, orthoMCL, Panther, Phylome, RoundUp, TreeFam
FBgn0002736	mago	Mouse	17149	1330312	Magoh	12	11.79	moderate	No	Yes	Compara, eggNOG, Hieranoid, Inparanoid, OMA, OrthoFinder, OrthoInspector, orthoMCL, Panther, Phylome, RoundUp, TreeFam
FBgn0002891	mus205	Mouse	19714	1337131	Rev3l	12	11.81	high	Yes	Yes	eggNOG, Hieranoid, Inparanoid, Isobase, OrthoDB, OrthoFinder, OrthoInspector, orthoMCL, Panther, Phylome, RoundUp, TreeFam
FBgn0002924	ncd	Mouse	16580	2137414	Kifc5b	12	11.84	high	Yes	Yes	eggNOG, Hieranoid, Homologene, Inparanoid, OMA, OrthoDB, OrthoFinder, OrthoInspector, orthoMCL, Panther, Phylome, TreeFam
FBgn0003346	RanGAP	Mouse	19387	103071	Rangap1	12	11.79	high	Yes	Yes	Compara, eggNOG, Hieranoid, Inparanoid, OMA, OrthoFinder, OrthoInspector, orthoMCL, Panther, Phylome, RoundUp, TreeFam
FBgn0003353	sei	Mouse	16511	1341722	Kcnh2	12	11.73	high	Yes	Yes	Compara, eggNOG, Hieranoid, Inparanoid, Isobase, OrthoFinder, OrthoInspector, orthoMCL, Panther, Phylome, RoundUp, TreeFam
FBgn0003401	shu	Mouse	94244	2137612	Fkbp6	12	11.83	high	Yes	Yes	Compara, eggNOG, Hieranoid, Homologene, Inparanoid, OMA, OrthoFinder, OrthoInspector, orthoMCL, Panther, Phylome, RoundUp
FBgn0003482	spn-D	Mouse	114714	2150020	Rad51c	12	11.64	high	Yes	Yes	Compara, eggNOG, Hieranoid, Inparanoid, Isobase, OrthoDB, OrthoFinder, OrthoInspector, orthoMCL, Phylome, RoundUp, TreeFam
FBgn0003517	sta	Mouse	16785	105381	Rpsa	12	11.88	high	Yes	Yes	Compara, eggNOG, Hieranoid, Homologene, Inparanoid, OMA, OrthoFinder, OrthoInspector, orthoMCL, Panther, RoundUp, TreeFam
FBgn0004057	Zw	Mouse	14380	105977	G6pd2	12	11.77	moderate	No	Yes	Compara, eggNOG, Hieranoid, Inparanoid, OMA, OrthoDB, OrthoFinder, OrthoInspector, orthoMCL, Panther, Phylome, TreeFam
FBgn0010113	hdc	Mouse	380629	2685715	Heca	12	11.79	high	Yes	Yes	Compara, eggNOG, Hieranoid, Inparanoid, OMA, OrthoFinder, OrthoInspector, orthoMCL, Panther, Phylome, RoundUp, TreeFam
FBgn0010314	Cks30A	Mouse	624855	3643620	Cks1brt	12	11.84	moderate	No	Yes	eggNOG, Hieranoid, Homologene, Inparanoid, OMA, OrthoDB, OrthoFinder, OrthoInspector, orthoMCL, Panther, Phylome, TreeFam
FBgn0010314	Cks30A	Mouse	54124	1889208	Cks1b	12	11.81	moderate	No	Yes	eggNOG, Hieranoid, Inparanoid, Isobase, OMA, OrthoFinder, OrthoInspector, orthoMCL, Panther, Phylome, RoundUp, TreeFam
FBgn0010382	CycE	Mouse	12447	88316	Ccne1	12	11.79	high	Yes	Yes	Compara, eggNOG, Homologene, Inparanoid, OrthoDB, OrthoFinder, OrthoInspector, orthoMCL, Panther, Phylome, RoundUp, TreeFam
FBgn0011692	pav	Mouse	71819	1919069	Kif23	12	11.82	high	Yes	Yes	Compara, eggNOG, Hieranoid, Homologene, Inparanoid, Isobase, OrthoFinder, OrthoInspector, orthoMCL, Panther, RoundUp, TreeFam
FBgn0014127	barr	Mouse	215387	2444777	Ncaph	12	11.88	high	Yes	Yes	Compara, eggNOG, Hieranoid, Homologene, Inparanoid, OMA, OrthoFinder, OrthoInspector, orthoMCL, Panther, RoundUp, TreeFam
FBgn0014189	Hel25E	Mouse	68278	1915528	Ddx39	12	11.79	moderate	No	Yes	Compara, eggNOG, Hieranoid, Inparanoid, OMA, OrthoFinder, OrthoInspector, orthoMCL, Panther, Phylome, RoundUp, TreeFam
FBgn0015527	peng	Mouse	52874	106253	Pum3	12	11.79	high	Yes	Yes	Compara, eggNOG, Hieranoid, Inparanoid, OMA, OrthoFinder, OrthoInspector, orthoMCL, Panther, Phylome, RoundUp, TreeFam
FBgn0015615	SMC3	Mouse	13006	1339795	Smc3	12	11.88	high	Yes	Yes	Compara, eggNOG, Hieranoid, Homologene, Inparanoid, OMA, OrthoFinder, OrthoInspector, orthoMCL, Panther, RoundUp, TreeFam
FBgn0015805	HDAC1	Mouse	15182	1097691	Hdac2	12	11.79	moderate	No	Yes	Compara, eggNOG, Hieranoid, Inparanoid, OrthoDB, OrthoFinder, OrthoInspector, orthoMCL, Panther, Phylome, RoundUp, TreeFam
FBgn0020616	SA	Mouse	50878	1355311	Stag3	12	11.79	moderate	No	Yes	Compara, eggNOG, Hieranoid, Inparanoid, OMA, OrthoFinder, OrthoInspector, orthoMCL, Panther, Phylome, RoundUp, TreeFam
FBgn0022786	Hira	Mouse	15260	99430	Hira	12	11.78	high	Yes	Yes	Compara, eggNOG, Hieranoid, Homologene, Inparanoid, OrthoFinder, OrthoInspector, orthoMCL, Panther, Phylome, RoundUp, TreeFam
FBgn0023180	Orc6	Mouse	56452	1929285	Orc6	12	11.79	high	Yes	Yes	Compara, eggNOG, Hieranoid, Inparanoid, OMA, OrthoFinder, OrthoInspector, orthoMCL, Panther, Phylome, RoundUp, TreeFam
FBgn0027951	MTA1-like	Mouse	23942	1346340	Mta2	12	11.79	moderate	No	Yes	Compara, eggNOG, Hieranoid, Inparanoid, OrthoDB, OrthoFinder, OrthoInspector, orthoMCL, Panther, Phylome, RoundUp, TreeFam
FBgn0027951	MTA1-like	Mouse	116870	2150037	Mta1	12	11.76	moderate	No	Yes	Compara, eggNOG, Hieranoid, Homologene, Inparanoid, OrthoDB, OrthoFinder, OrthoInspector, orthoMCL, Panther, Phylome, TreeFam
FBgn0028411	Nxt1	Mouse	237082	2147914	Nxt2	12	11.89	moderate	No	Yes	Compara, eggNOG, Hieranoid, Inparanoid, OMA, OrthoDB, OrthoFinder, OrthoInspector, orthoMCL, Panther, RoundUp, TreeFam
FBgn0028734	Fmr1	Mouse	14265	95564	Fmr1	12	11.79	high	Yes	Yes	Compara, eggNOG, Hieranoid, Homologene, Inparanoid, OMA, OrthoInspector, orthoMCL, Panther, Phylome, RoundUp, TreeFam
FBgn0028734	Fmr1	Mouse	14359	104860	Fxr1	12	11.79	high	Yes	Yes	Compara, eggNOG, Hieranoid, Inparanoid, OMA, OrthoFinder, OrthoInspector, orthoMCL, Panther, Phylome, RoundUp, TreeFam
FBgn0029094	asf1	Mouse	66929	1914179	Asf1b	12	11.79	moderate	No	Yes	Compara, eggNOG, Hieranoid, Inparanoid, OMA, OrthoFinder, OrthoInspector, orthoMCL, Panther, Phylome, RoundUp, TreeFam
FBgn0029977	hdm	Mouse	75178	1922428	Meiob	12	11.79	high	Yes	Yes	Compara, eggNOG, Homologene, Inparanoid, OMA, OrthoFinder, OrthoInspector, orthoMCL, Panther, Phylome, RoundUp, TreeFam
FBgn0030037	Miga	Mouse	215708	1924567	Miga1	12	11.79	high	Yes	Yes	Compara, eggNOG, Hieranoid, Inparanoid, OrthoDB, OrthoFinder, OrthoInspector, orthoMCL, Panther, Phylome, RoundUp, TreeFam
FBgn0030037	Miga	Mouse	108958	1922035	Miga2	12	11.76	high	Yes	Yes	Compara, eggNOG, Hieranoid, Homologene, Inparanoid, OMA, OrthoFinder, OrthoInspector, orthoMCL, Panther, Phylome, TreeFam
FBgn0030241	feo	Mouse	233406	1858961	Prc1	12	11.81	high	Yes	Yes	eggNOG, Hieranoid, Inparanoid, Isobase, OMA, OrthoFinder, OrthoInspector, orthoMCL, Panther, Phylome, RoundUp, TreeFam
FBgn0032848	nesd	Mouse	20419	1338802	Shcbp1	12	11.87	high	Yes	Yes	eggNOG, Hieranoid, Inparanoid, OMA, OrthoDB, OrthoFinder, OrthoInspector, orthoMCL, Panther, Phylome, RoundUp, TreeFam
FBgn0032906	RPA2	Mouse	19891	1339939	Rpa2	12	11.86	high	Yes	Yes	eggNOG, Hieranoid, Homologene, Inparanoid, OMA, OrthoFinder, OrthoInspector, orthoMCL, Panther, Phylome, RoundUp, TreeFam
FBgn0033081	geminin	Mouse	57441	1927344	Gmnn	12	11.73	high	Yes	Yes	Compara, eggNOG, Hieranoid, Inparanoid, Isobase, OrthoFinder, OrthoInspector, orthoMCL, Panther, Phylome, RoundUp, TreeFam
FBgn0033316	Gle1	Mouse	74412	1921662	Gle1	12	11.79	high	Yes	Yes	Compara, eggNOG, Hieranoid, Inparanoid, OMA, OrthoFinder, OrthoInspector, orthoMCL, Panther, Phylome, RoundUp, TreeFam
FBgn0033426	CG1814	Mouse	70021	1917271	Nt5dc2	12	11.8	moderate	No	Yes	Compara, eggNOG, Hieranoid, Inparanoid, OMA, OrthoDB, OrthoInspector, orthoMCL, Panther, Phylome, RoundUp, TreeFam
FBgn0033549	mms4	Mouse	268465	3576783	Eme1	12	11.82	high	Yes	Yes	Compara, eggNOG, Hieranoid, Homologene, Inparanoid, Isobase, OrthoFinder, OrthoInspector, orthoMCL, Panther, RoundUp, TreeFam
FBgn0033686	Hen1	Mouse	66715	1913965	Henmt1	12	11.71	high	Yes	Yes	Compara, eggNOG, Homologene, Inparanoid, Isobase, OMA, OrthoFinder, OrthoInspector, orthoMCL, Panther, Phylome, TreeFam
FBgn0034646	Rae1	Mouse	66679	1913929	Rae1	12	11.88	high	Yes	Yes	Compara, eggNOG, Hieranoid, Homologene, Inparanoid, OMA, OrthoFinder, OrthoInspector, orthoMCL, Panther, RoundUp, TreeFam
FBgn0034726	Mes4	Mouse	66979	1914229	Pole4	12	11.73	high	Yes	Yes	Compara, eggNOG, Hieranoid, Inparanoid, Isobase, OrthoFinder, OrthoInspector, orthoMCL, Panther, Phylome, RoundUp, TreeFam
FBgn0036812	Nufip	Mouse	27275	1351474	Nufip1	12	11.69	high	Yes	Yes	Compara, eggNOG, Hieranoid, Isobase, OMA, OrthoFinder, OrthoInspector, orthoMCL, Panther, Phylome, RoundUp, TreeFam
FBgn0037236	Skp2	Mouse	27401	1351663	Skp2	12	11.78	high	Yes	Yes	Compara, eggNOG, Hieranoid, Homologene, Inparanoid, OrthoFinder, OrthoInspector, orthoMCL, Panther, Phylome, RoundUp, TreeFam
FBgn0037481	MAGE	Mouse	66647	1913897	Nsmce3	12	11.87	high	Yes	Yes	eggNOG, Hieranoid, Inparanoid, OMA, OrthoDB, OrthoFinder, OrthoInspector, orthoMCL, Panther, Phylome, RoundUp, TreeFam
FBgn0039125	Ndc1	Mouse	72787	1920037	Ndc1	12	11.89	high	Yes	Yes	Compara, eggNOG, Hieranoid, Homologene, Inparanoid, OMA, OrthoFinder, OrthoInspector, Panther, Phylome, RoundUp, TreeFam
FBgn0040283	SMC1	Mouse	24061	1344345	Smc1a	12	11.96	high	Yes	Yes	eggNOG, Hieranoid, Homologene, Inparanoid, OMA, OrthoDB, OrthoFinder, OrthoInspector, orthoMCL, Panther, RoundUp, TreeFam
FBgn0043002	Chrac-14	Mouse	59001	1933378	Pole3	12	11.86	high	Yes	Yes	eggNOG, Hieranoid, Homologene, Inparanoid, OMA, OrthoFinder, OrthoInspector, orthoMCL, Panther, Phylome, RoundUp, TreeFam
FBgn0045035	tefu	Mouse	11920	107202	Atm	12	11.81	high	Yes	Yes	eggNOG, Hieranoid, Inparanoid, Isobase, OrthoDB, OrthoFinder, OrthoInspector, orthoMCL, Panther, Phylome, RoundUp, TreeFam
FBgn0003525	stg	Mouse	12530	103198	Cdc25a	12	11.74	high	Yes	Yes	Compara, eggNOG, Inparanoid, Isobase, OrthoDB, OrthoFinder, OrthoInspector, orthoMCL, Panther, Phylome, RoundUp, TreeFam
FBgn0000629	E(z)	Mouse	14056	107940	Ezh2	13	12.81	high	Yes	Yes	eggNOG, Hieranoid, Homologene, Inparanoid, Isobase, OMA, OrthoFinder, OrthoInspector, orthoMCL, Panther, Phylome, RoundUp, TreeFam
FBgn0001086	fzy	Mouse	107995	1859866	Cdc20	13	12.79	high	Yes	Yes	Compara, eggNOG, Hieranoid, Homologene, Inparanoid, OMA, OrthoFinder, OrthoInspector, orthoMCL, Panther, Phylome, RoundUp, TreeFam
FBgn0001197	His2Av	Mouse	77605	1924855	H2afv	13	12.8	high	Yes	Yes	Compara, eggNOG, Hieranoid, Homologene, Inparanoid, OMA, OrthoDB, OrthoInspector, orthoMCL, Panther, Phylome, RoundUp, TreeFam
FBgn0001233	Hsp83	Mouse	15519	96250	Hsp90aa1	13	12.8	moderate	No	Yes	Compara, eggNOG, Hieranoid, Inparanoid, OMA, OrthoDB, OrthoFinder, OrthoInspector, orthoMCL, Panther, Phylome, RoundUp, TreeFam
FBgn0002183	dre4	Mouse	114741	1890948	Supt16	13	12.79	high	Yes	Yes	Compara, eggNOG, Hieranoid, Homologene, Inparanoid, OMA, OrthoFinder, OrthoInspector, orthoMCL, Panther, Phylome, RoundUp, TreeFam
FBgn0002466	sti	Mouse	12704	105313	Cit	13	12.84	high	Yes	Yes	Compara, eggNOG, Homologene, Inparanoid, Isobase, OMA, OrthoDB, OrthoFinder, OrthoInspector, orthoMCL, Panther, RoundUp, TreeFam
FBgn0002525	Lam	Mouse	16907	96796	Lmnb2	13	12.87	high	Yes	Yes	eggNOG, Hieranoid, Homologene, Inparanoid, OMA, OrthoDB, OrthoFinder, OrthoInspector, orthoMCL, Panther, Phylome, RoundUp, TreeFam
FBgn0003041	pbl	Mouse	13605	95281	Ect2	13	12.69	high	Yes	Yes	Compara, eggNOG, Hieranoid, Homologene, Isobase, OMA, OrthoFinder, OrthoInspector, orthoMCL, Panther, Phylome, RoundUp, TreeFam
FBgn0004378	Klp61F	Mouse	16551	1098231	Kif11	13	12.73	high	Yes	Yes	Compara, eggNOG, Hieranoid, Homologene, Inparanoid, Isobase, OrthoFinder, OrthoInspector, orthoMCL, Panther, Phylome, RoundUp, TreeFam
FBgn0005654	Orc3	Mouse	50793	1354944	Orc3	13	12.83	high	Yes	Yes	Compara, eggNOG, Hieranoid, Homologene, Inparanoid, Isobase, OMA, OrthoFinder, OrthoInspector, orthoMCL, Panther, RoundUp, TreeFam
FBgn0005655	PCNA	Mouse	18538	97503	Pcna	13	12.79	high	Yes	Yes	Compara, eggNOG, Hieranoid, Homologene, Inparanoid, OMA, OrthoFinder, OrthoInspector, orthoMCL, Panther, Phylome, RoundUp, TreeFam
FBgn0010314	Cks30A	Mouse	66197	1913447	Cks2	13	12.8	high	Yes	Yes	Compara, eggNOG, Hieranoid, Inparanoid, OMA, OrthoDB, OrthoFinder, OrthoInspector, orthoMCL, Panther, Phylome, RoundUp, TreeFam
FBgn0011606	Klp3A	Mouse	16571	108389	Kif4	13	12.86	high	Yes	Yes	eggNOG, Hieranoid, Homologene, Inparanoid, Isobase, OMA, OrthoDB, OrthoFinder, OrthoInspector, orthoMCL, Panther, Phylome, RoundUp
FBgn0011704	RnrS	Mouse	20135	98181	Rrm2	13	12.79	high	Yes	Yes	Compara, eggNOG, Hieranoid, Homologene, Inparanoid, OMA, OrthoFinder, OrthoInspector, orthoMCL, Panther, Phylome, RoundUp, TreeFam
FBgn0011774	Irbp	Mouse	14375	95606	Xrcc6	13	12.83	high	Yes	Yes	Compara, eggNOG, Hieranoid, Homologene, Inparanoid, Isobase, OMA, OrthoFinder, OrthoInspector, orthoMCL, Panther, RoundUp, TreeFam
FBgn0015270	Orc2	Mouse	18393	1328306	Orc2	13	12.79	high	Yes	Yes	Compara, eggNOG, Hieranoid, Homologene, Inparanoid, OMA, OrthoFinder, OrthoInspector, orthoMCL, Panther, Phylome, RoundUp, TreeFam
FBgn0015271	Orc5	Mouse	26429	1347044	Orc5	13	12.79	high	Yes	Yes	Compara, eggNOG, Hieranoid, Homologene, Inparanoid, OMA, OrthoFinder, OrthoInspector, orthoMCL, Panther, Phylome, RoundUp, TreeFam
FBgn0015805	HDAC1	Mouse	433759	108086	Hdac1	13	12.81	high	Yes	Yes	eggNOG, Hieranoid, Homologene, Inparanoid, Isobase, OMA, OrthoFinder, OrthoInspector, orthoMCL, Panther, Phylome, RoundUp, TreeFam
FBgn0019686	lok	Mouse	50883	1355321	Chek2	13	12.74	high	Yes	Yes	Compara, eggNOG, Hieranoid, Homologene, Inparanoid, Isobase, OMA, OrthoInspector, orthoMCL, Panther, Phylome, RoundUp, TreeFam
FBgn0020270	mre11	Mouse	17535	1100512	Mre11a	13	12.71	high	Yes	Yes	Compara, eggNOG, Hieranoid, Homologene, Inparanoid, Isobase, OMA, OrthoFinder, OrthoInspector, orthoMCL, Panther, Phylome, TreeFam
FBgn0020616	SA	Mouse	20843	1098583	Stag2	13	12.8	moderate	No	Yes	Compara, eggNOG, Hieranoid, Inparanoid, OMA, OrthoDB, OrthoFinder, OrthoInspector, orthoMCL, Panther, Phylome, RoundUp, TreeFam
FBgn0022213	Cse1	Mouse	110750	1339951	Cse1l	13	12.79	high	Yes	Yes	Compara, eggNOG, Hieranoid, Homologene, Inparanoid, OMA, OrthoFinder, OrthoInspector, orthoMCL, Panther, Phylome, RoundUp, TreeFam
FBgn0023181	Orc4	Mouse	26428	1347043	Orc4	13	12.79	high	Yes	Yes	Compara, eggNOG, Hieranoid, Homologene, Inparanoid, OMA, OrthoFinder, OrthoInspector, orthoMCL, Panther, Phylome, RoundUp, TreeFam
FBgn0024188	san	Mouse	72117	1919367	Naa50	13	12.74	high	Yes	Yes	Compara, eggNOG, Hieranoid, Inparanoid, Isobase, OMA, OrthoFinder, OrthoInspector, orthoMCL, Panther, Phylome, RoundUp, TreeFam
FBgn0025457	Bub3	Mouse	12237	1343463	Bub3	13	12.89	high	Yes	Yes	Compara, eggNOG, Hieranoid, Homologene, Inparanoid, OMA, OrthoDB, OrthoFinder, OrthoInspector, orthoMCL, Panther, RoundUp, TreeFam
FBgn0025807	Rad9	Mouse	19367	1328356	Rad9a	13	12.79	high	Yes	Yes	Compara, eggNOG, Hieranoid, Homologene, Inparanoid, OrthoDB, OrthoFinder, OrthoInspector, orthoMCL, Panther, Phylome, RoundUp, TreeFam
FBgn0026143	CDC45L	Mouse	12544	1338073	Cdc45	13	12.79	high	Yes	Yes	Compara, eggNOG, Hieranoid, Homologene, Inparanoid, OMA, OrthoFinder, OrthoInspector, orthoMCL, Panther, Phylome, RoundUp, TreeFam
FBgn0026778	Rad1	Mouse	19355	1316678	Rad1	13	12.79	high	Yes	Yes	Compara, eggNOG, Hieranoid, Homologene, Inparanoid, OMA, OrthoFinder, OrthoInspector, orthoMCL, Panther, Phylome, RoundUp, TreeFam
FBgn0027375	RecQ5	Mouse	170472	2156841	Recql5	13	12.74	high	Yes	Yes	Compara, eggNOG, Hieranoid, Inparanoid, Isobase, OrthoDB, OrthoFinder, OrthoInspector, orthoMCL, Panther, Phylome, RoundUp, TreeFam
FBgn0027783	SMC2	Mouse	14211	106067	Smc2	13	12.79	high	Yes	Yes	Compara, eggNOG, Hieranoid, Homologene, Inparanoid, OMA, OrthoFinder, OrthoInspector, orthoMCL, Panther, Phylome, RoundUp, TreeFam
FBgn0027951	MTA1-like	Mouse	116871	2151172	Mta3	13	12.74	high	Yes	Yes	Compara, eggNOG, Hieranoid, Inparanoid, Isobase, OrthoDB, OrthoFinder, OrthoInspector, orthoMCL, Panther, Phylome, RoundUp, TreeFam
FBgn0028411	Nxt1	Mouse	56488	1929619	Nxt1	13	12.79	high	Yes	Yes	Compara, eggNOG, Hieranoid, Homologene, Inparanoid, OMA, OrthoFinder, OrthoInspector, orthoMCL, Panther, Phylome, RoundUp, TreeFam
FBgn0029094	asf1	Mouse	66403	1913653	Asf1a	13	12.87	high	Yes	Yes	eggNOG, Hieranoid, Homologene, Inparanoid, OMA, OrthoDB, OrthoFinder, OrthoInspector, orthoMCL, Panther, Phylome, RoundUp, TreeFam
FBgn0029512	Aos1	Mouse	56459	1929264	Sae1	13	12.79	high	Yes	Yes	Compara, eggNOG, Hieranoid, Homologene, Inparanoid, OMA, OrthoFinder, OrthoInspector, orthoMCL, Panther, Phylome, RoundUp, TreeFam
FBgn0031267	Ipk2	Mouse	69718	1916968	Ipmk	13	12.83	high	Yes	Yes	Compara, eggNOG, Hieranoid, Homologene, Inparanoid, Isobase, OrthoDB, OrthoFinder, OrthoInspector, orthoMCL, Panther, RoundUp, TreeFam
FBgn0031359	Rim2	Mouse	192287	1924909	Slc25a36	13	12.81	high	Yes	Yes	eggNOG, Hieranoid, Homologene, Inparanoid, Isobase, OMA, OrthoFinder, OrthoInspector, orthoMCL, Panther, Phylome, RoundUp, TreeFam
FBgn0031655	Marcal1	Mouse	54380	1859183	Smarcal1	13	12.81	high	Yes	Yes	eggNOG, Hieranoid, Homologene, Inparanoid, Isobase, OrthoDB, OrthoFinder, OrthoInspector, orthoMCL, Panther, Phylome, RoundUp, TreeFam
FBgn0031848	Nse1	Mouse	67711	1914961	Nsmce1	13	12.74	high	Yes	Yes	Compara, eggNOG, Hieranoid, Inparanoid, Isobase, OMA, OrthoFinder, OrthoInspector, orthoMCL, Panther, Phylome, RoundUp, TreeFam
FBgn0032447	PICK1	Mouse	18693	894645	Pick1	13	12.79	high	Yes	Yes	Compara, eggNOG, Hieranoid, Homologene, Inparanoid, OMA, OrthoFinder, OrthoInspector, orthoMCL, Panther, Phylome, RoundUp, TreeFam
FBgn0032456	MRP	Mouse	76408	1923658	Abcc3	13	12.89	high	Yes	Yes	Compara, eggNOG, Hieranoid, Homologene, Inparanoid, OMA, OrthoDB, OrthoFinder, OrthoInspector, orthoMCL, Panther, RoundUp, TreeFam
FBgn0032863	Cdc23	Mouse	52563	1098815	Cdc23	13	12.79	high	Yes	Yes	Compara, eggNOG, Hieranoid, Homologene, Inparanoid, OMA, OrthoFinder, OrthoInspector, orthoMCL, Panther, Phylome, RoundUp, TreeFam
FBgn0032929	Mcm10	Mouse	70024	1917274	Mcm10	13	12.79	high	Yes	Yes	Compara, eggNOG, Hieranoid, Homologene, Inparanoid, OMA, OrthoFinder, OrthoInspector, orthoMCL, Panther, Phylome, RoundUp, TreeFam
FBgn0033426	CG1814	Mouse	103466	3513266	Nt5dc3	13	12.79	high	Yes	Yes	Compara, eggNOG, Hieranoid, Homologene, Inparanoid, OMA, OrthoFinder, OrthoInspector, orthoMCL, Panther, Phylome, RoundUp, TreeFam
FBgn0033471	CG12134	Mouse	72338	1919588	Wdr89	13	12.79	high	Yes	Yes	Compara, eggNOG, Hieranoid, Homologene, Inparanoid, OMA, OrthoFinder, OrthoInspector, orthoMCL, Panther, Phylome, RoundUp, TreeFam
FBgn0033890	Ctf4	Mouse	218973	2443514	Wdhd1	13	12.79	high	Yes	Yes	Compara, eggNOG, Hieranoid, Homologene, Inparanoid, OMA, OrthoFinder, OrthoInspector, orthoMCL, Panther, Phylome, RoundUp, TreeFam
FBgn0034537	DMAP1	Mouse	66233	1913483	Dmap1	13	12.79	high	Yes	Yes	Compara, eggNOG, Hieranoid, Homologene, Inparanoid, OMA, OrthoFinder, OrthoInspector, orthoMCL, Panther, Phylome, RoundUp, TreeFam
FBgn0034657	LBR	Mouse	98386	2138281	Lbr	13	12.79	high	Yes	Yes	Compara, eggNOG, Hieranoid, Homologene, Inparanoid, OMA, OrthoFinder, OrthoInspector, orthoMCL, Panther, Phylome, RoundUp, TreeFam
FBgn0034728	rad50	Mouse	19360	109292	Rad50	13	12.84	high	Yes	Yes	Compara, eggNOG, Hieranoid, Homologene, Inparanoid, Isobase, OMA, OrthoFinder, OrthoInspector, Panther, Phylome, RoundUp, TreeFam
FBgn0035640	mad2	Mouse	56150	1860374	Mad2l1	13	12.79	high	Yes	Yes	Compara, eggNOG, Hieranoid, Homologene, Inparanoid, OMA, OrthoFinder, OrthoInspector, orthoMCL, Panther, Phylome, RoundUp, TreeFam
FBgn0035644	DNApol-epsilon58	Mouse	18974	1197514	Pole2	13	12.79	high	Yes	Yes	Compara, eggNOG, Hieranoid, Homologene, Inparanoid, OMA, OrthoFinder, OrthoInspector, orthoMCL, Panther, Phylome, RoundUp, TreeFam
FBgn0035918	Cdc6	Mouse	23834	1345150	Cdc6	13	12.79	high	Yes	Yes	Compara, eggNOG, Hieranoid, Homologene, Inparanoid, OrthoDB, OrthoFinder, OrthoInspector, orthoMCL, Panther, Phylome, RoundUp, TreeFam
FBgn0036354	Poc1	Mouse	70235	1917485	Poc1a	13	12.79	high	Yes	Yes	Compara, eggNOG, Hieranoid, Homologene, Inparanoid, OMA, OrthoFinder, OrthoInspector, orthoMCL, Panther, Phylome, RoundUp, TreeFam
FBgn0036850	Gem2	Mouse	66603	1913853	Gemin2	13	12.83	high	Yes	Yes	Compara, eggNOG, Hieranoid, Homologene, Inparanoid, Isobase, OMA, OrthoFinder, OrthoInspector, orthoMCL, Panther, RoundUp, TreeFam
FBgn0037376	Hat1	Mouse	107435	96013	Hat1	13	12.83	high	Yes	Yes	Compara, eggNOG, Hieranoid, Homologene, Inparanoid, Isobase, OMA, OrthoFinder, OrthoInspector, orthoMCL, Panther, RoundUp, TreeFam
FBgn0038576	Arp5	Mouse	109275	1924748	Actr5	13	12.83	high	Yes	Yes	Compara, eggNOG, Hieranoid, Homologene, Inparanoid, Isobase, OMA, OrthoFinder, OrthoInspector, orthoMCL, Panther, RoundUp, TreeFam
FBgn0039403	Sld5	Mouse	109145	1923847	Gins4	13	12.84	high	Yes	Yes	Compara, eggNOG, Hieranoid, Homologene, Inparanoid, Isobase, OMA, OrthoFinder, OrthoInspector, Panther, Phylome, RoundUp, TreeFam
FBgn0039680	Cap-D2	Mouse	68298	1915548	Ncapd2	13	12.79	high	Yes	Yes	Compara, eggNOG, Hieranoid, Homologene, Inparanoid, OMA, OrthoFinder, OrthoInspector, orthoMCL, Panther, Phylome, RoundUp, TreeFam
FBgn0040268	Top3alpha	Mouse	21975	1197527	Top3a	13	12.73	high	Yes	Yes	Compara, eggNOG, Hieranoid, Homologene, Inparanoid, Isobase, OrthoFinder, OrthoInspector, orthoMCL, Panther, Phylome, RoundUp, TreeFam
FBgn0040290	RecQ4	Mouse	79456	1931028	Recql4	13	12.74	high	Yes	Yes	Compara, eggNOG, Hieranoid, Inparanoid, Isobase, OrthoDB, OrthoFinder, OrthoInspector, orthoMCL, Panther, Phylome, RoundUp, TreeFam
FBgn0041147	ida	Mouse	59008	1929722	Anapc5	13	12.83	high	Yes	Yes	Compara, eggNOG, Hieranoid, Homologene, Inparanoid, Isobase, OMA, OrthoFinder, OrthoInspector, orthoMCL, Panther, RoundUp, TreeFam
FBgn0001233	Hsp83	Mouse	15516	96247	Hsp90ab1	14	13.8	high	Yes	Yes	Compara, eggNOG, Hieranoid, Homologene, Inparanoid, OMA, OrthoDB, OrthoFinder, OrthoInspector, orthoMCL, Panther, Phylome, RoundUp, TreeFam
FBgn0002638	Rcc1	Mouse	100088	1913989	Rcc1	14	13.8	high	Yes	Yes	Compara, eggNOG, Hieranoid, Homologene, Inparanoid, OMA, OrthoDB, OrthoFinder, OrthoInspector, orthoMCL, Panther, Phylome, RoundUp, TreeFam
FBgn0002707	mei-9	Mouse	50505	1354163	Ercc4	14	13.74	high	Yes	Yes	Compara, eggNOG, Hieranoid, Homologene, Inparanoid, Isobase, OMA, OrthoFinder, OrthoInspector, orthoMCL, Panther, Phylome, RoundUp, TreeFam
FBgn0002736	mago	Mouse	66441	1913691	Magohb	14	13.8	high	Yes	Yes	Compara, eggNOG, Hieranoid, Homologene, Inparanoid, OMA, OrthoDB, OrthoFinder, OrthoInspector, orthoMCL, Panther, Phylome, RoundUp, TreeFam
FBgn0002899	mus301	Mouse	191578	2176740	Helq	14	13.74	high	Yes	Yes	Compara, eggNOG, Hieranoid, Homologene, Inparanoid, Isobase, OMA, OrthoFinder, OrthoInspector, orthoMCL, Panther, Phylome, RoundUp, TreeFam
FBgn0003480	spn-B	Mouse	74335	1921585	Xrcc3	14	13.74	high	Yes	Yes	Compara, eggNOG, Hieranoid, Homologene, Inparanoid, Isobase, OMA, OrthoFinder, OrthoInspector, orthoMCL, Panther, Phylome, RoundUp, TreeFam
FBgn0003483	spn-E	Mouse	74691	1921941	Tdrd9	14	13.74	high	Yes	Yes	Compara, eggNOG, Hieranoid, Homologene, Inparanoid, Isobase, OrthoDB, OrthoFinder, OrthoInspector, orthoMCL, Panther, Phylome, RoundUp, TreeFam
FBgn0004106	Cdk1	Mouse	12534	88351	Cdk1	14	13.8	high	Yes	Yes	Compara, eggNOG, Hieranoid, Homologene, Inparanoid, OMA, OrthoDB, OrthoFinder, OrthoInspector, orthoMCL, Panther, Phylome, RoundUp, TreeFam
FBgn0004391	shtd	Mouse	17222	103097	Anapc1	14	13.74	high	Yes	Yes	Compara, eggNOG, Hieranoid, Homologene, Inparanoid, Isobase, OMA, OrthoFinder, OrthoInspector, orthoMCL, Panther, Phylome, RoundUp, TreeFam
FBgn0004832	Xpac	Mouse	22590	99135	Xpa	14	13.74	high	Yes	Yes	Compara, eggNOG, Hieranoid, Homologene, Inparanoid, Isobase, OMA, OrthoFinder, OrthoInspector, orthoMCL, Panther, Phylome, RoundUp, TreeFam
FBgn0005696	DNApol-alpha73	Mouse	18969	99690	Pola2	14	13.74	high	Yes	Yes	Compara, eggNOG, Hieranoid, Homologene, Inparanoid, Isobase, OMA, OrthoFinder, OrthoInspector, orthoMCL, Panther, Phylome, RoundUp, TreeFam
FBgn0010173	RpA-70	Mouse	68275	1915525	Rpa1	14	13.74	high	Yes	Yes	Compara, eggNOG, Hieranoid, Homologene, Inparanoid, Isobase, OMA, OrthoFinder, OrthoInspector, orthoMCL, Panther, Phylome, RoundUp, TreeFam
FBgn0011659	Mlh1	Mouse	17350	101938	Mlh1	14	13.8	high	Yes	Yes	Compara, eggNOG, Hieranoid, Homologene, Inparanoid, OMA, OrthoDB, OrthoFinder, OrthoInspector, orthoMCL, Panther, Phylome, RoundUp, TreeFam
FBgn0011703	RnrL	Mouse	20133	98180	Rrm1	14	13.74	high	Yes	Yes	Compara, eggNOG, Hieranoid, Homologene, Inparanoid, Isobase, OMA, OrthoFinder, OrthoInspector, orthoMCL, Panther, Phylome, RoundUp, TreeFam
FBgn0011762	DNApol-alpha50	Mouse	19075	97757	Prim1	14	13.74	high	Yes	Yes	Compara, eggNOG, Hieranoid, Homologene, Inparanoid, Isobase, OMA, OrthoFinder, OrthoInspector, orthoMCL, Panther, Phylome, RoundUp, TreeFam
FBgn0014189	Hel25E	Mouse	53817	99240	Ddx39b	14	13.82	high	Yes	Yes	eggNOG, Hieranoid, Homologene, Inparanoid, Isobase, OMA, OrthoDB, OrthoFinder, OrthoInspector, orthoMCL, Panther, Phylome, RoundUp, TreeFam
FBgn0014861	Mcm2	Mouse	17216	105380	Mcm2	14	13.8	high	Yes	Yes	Compara, eggNOG, Hieranoid, Homologene, Inparanoid, OMA, OrthoDB, OrthoFinder, OrthoInspector, orthoMCL, Panther, Phylome, RoundUp, TreeFam
FBgn0014869	Pglym78	Mouse	18648	97552	Pgam1	14	13.8	high	Yes	Yes	Compara, eggNOG, Hieranoid, Homologene, Inparanoid, OMA, OrthoDB, OrthoFinder, OrthoInspector, orthoMCL, Panther, Phylome, RoundUp, TreeFam
FBgn0014869	Pglym78	Mouse	56012	1933118	Pgam2	14	13.75	high	Yes	Yes	Compara, eggNOG, Hieranoid, Inparanoid, Isobase, OMA, OrthoDB, OrthoFinder, OrthoInspector, orthoMCL, Panther, Phylome, RoundUp, TreeFam
FBgn0015376	cutlet	Mouse	214901	2384887	Chtf18	14	13.84	high	Yes	Yes	Compara, eggNOG, Hieranoid, Homologene, Inparanoid, Isobase, OMA, OrthoDB, OrthoFinder, OrthoInspector, orthoMCL, Panther, RoundUp, TreeFam
FBgn0015391	glu	Mouse	70099	1917349	Smc4	14	13.74	high	Yes	Yes	Compara, eggNOG, Hieranoid, Homologene, Inparanoid, Isobase, OMA, OrthoFinder, OrthoInspector, orthoMCL, Panther, Phylome, RoundUp, TreeFam
FBgn0015544	spag	Mouse	71919	1277218	Rpap3	14	13.74	high	Yes	Yes	Compara, eggNOG, Hieranoid, Homologene, Inparanoid, Isobase, OMA, OrthoFinder, OrthoInspector, orthoMCL, Panther, Phylome, RoundUp, TreeFam
FBgn0015799	Rbf	Mouse	19651	105085	Rbl2	14	13.8	high	Yes	Yes	Compara, eggNOG, Hieranoid, Homologene, Inparanoid, OMA, OrthoDB, OrthoFinder, OrthoInspector, orthoMCL, Panther, Phylome, RoundUp, TreeFam
FBgn0015799	Rbf	Mouse	19650	103300	Rbl1	14	13.75	high	Yes	Yes	Compara, eggNOG, Hieranoid, Inparanoid, Isobase, OMA, OrthoDB, OrthoFinder, OrthoInspector, orthoMCL, Panther, Phylome, RoundUp, TreeFam
FBgn0017577	Mcm5	Mouse	17218	103197	Mcm5	14	13.8	high	Yes	Yes	Compara, eggNOG, Hieranoid, Homologene, Inparanoid, OMA, OrthoDB, OrthoFinder, OrthoInspector, orthoMCL, Panther, Phylome, RoundUp, TreeFam
FBgn0020272	mst	Mouse	229524	2385175	Msto1	14	13.74	high	Yes	Yes	Compara, eggNOG, Hieranoid, Homologene, Inparanoid, Isobase, OMA, OrthoFinder, OrthoInspector, orthoMCL, Panther, Phylome, RoundUp, TreeFam
FBgn0020616	SA	Mouse	20842	1098658	Stag1	14	13.8	high	Yes	Yes	Compara, eggNOG, Hieranoid, Homologene, Inparanoid, OMA, OrthoDB, OrthoFinder, OrthoInspector, orthoMCL, Panther, Phylome, RoundUp, TreeFam
FBgn0020633	Mcm7	Mouse	17220	1298398	Mcm7	14	13.8	high	Yes	Yes	Compara, eggNOG, Hieranoid, Homologene, Inparanoid, OMA, OrthoDB, OrthoFinder, OrthoInspector, orthoMCL, Panther, Phylome, RoundUp, TreeFam
FBgn0024698	Cpsf160	Mouse	94230	2679722	Cpsf1	14	13.74	high	Yes	Yes	Compara, eggNOG, Hieranoid, Homologene, Inparanoid, Isobase, OMA, OrthoFinder, OrthoInspector, orthoMCL, Panther, Phylome, RoundUp, TreeFam
FBgn0025815	Mcm6	Mouse	17219	1298227	Mcm6	14	13.8	high	Yes	Yes	Compara, eggNOG, Hieranoid, Homologene, Inparanoid, OMA, OrthoDB, OrthoFinder, OrthoInspector, orthoMCL, Panther, Phylome, RoundUp, TreeFam
FBgn0025832	Fen1	Mouse	14156	102779	Fen1	14	13.8	high	Yes	Yes	Compara, eggNOG, Hieranoid, Homologene, Inparanoid, OMA, OrthoDB, OrthoFinder, OrthoInspector, orthoMCL, Panther, Phylome, RoundUp, TreeFam
FBgn0026207	mbo	Mouse	19069	104900	Nup88	14	13.74	high	Yes	Yes	Compara, eggNOG, Hieranoid, Homologene, Inparanoid, Isobase, OMA, OrthoFinder, OrthoInspector, orthoMCL, Panther, Phylome, RoundUp, TreeFam
FBgn0028426	RNaseZ	Mouse	68626	1890496	Elac2	14	13.74	high	Yes	Yes	Compara, eggNOG, Hieranoid, Homologene, Inparanoid, Isobase, OMA, OrthoFinder, OrthoInspector, orthoMCL, Panther, Phylome, RoundUp, TreeFam
FBgn0028700	RfC38	Mouse	69263	1916513	Rfc3	14	13.84	high	Yes	Yes	Compara, eggNOG, Hieranoid, Homologene, Inparanoid, Isobase, OMA, OrthoDB, OrthoFinder, OrthoInspector, orthoMCL, Panther, RoundUp, TreeFam
FBgn0029113	Uba2	Mouse	50995	1858313	Uba2	14	13.8	high	Yes	Yes	Compara, eggNOG, Hieranoid, Homologene, Inparanoid, OMA, OrthoDB, OrthoFinder, OrthoInspector, orthoMCL, Panther, Phylome, RoundUp, TreeFam
FBgn0030196	Psf3	Mouse	78833	1926083	Gins3	14	13.74	high	Yes	Yes	Compara, eggNOG, Hieranoid, Homologene, Inparanoid, Isobase, OMA, OrthoFinder, OrthoInspector, orthoMCL, Panther, Phylome, RoundUp, TreeFam
FBgn0031060	CG14231	Mouse	72085	1919335	Osgepl1	14	13.74	high	Yes	Yes	Compara, eggNOG, Hieranoid, Homologene, Inparanoid, Isobase, OMA, OrthoFinder, OrthoInspector, orthoMCL, Panther, Phylome, RoundUp, TreeFam
FBgn0031540	Pif1	Mouse	208084	2143057	Pif1	14	13.74	high	Yes	Yes	Compara, eggNOG, Hieranoid, Homologene, Inparanoid, Isobase, OMA, OrthoFinder, OrthoInspector, orthoMCL, Panther, Phylome, RoundUp, TreeFam
FBgn0031782	WDR79	Mouse	216853	2384933	Wrap53	14	13.74	high	Yes	Yes	Compara, eggNOG, Hieranoid, Homologene, Inparanoid, Isobase, OMA, OrthoFinder, OrthoInspector, orthoMCL, Panther, Phylome, RoundUp, TreeFam
FBgn0031977	baf	Mouse	23825	1346330	Banf1	14	13.82	high	Yes	Yes	eggNOG, Hieranoid, Homologene, Inparanoid, Isobase, OMA, OrthoDB, OrthoFinder, OrthoInspector, orthoMCL, Panther, Phylome, RoundUp, TreeFam
FBgn0033210	U2A	Mouse	68981	1916231	Snrpa1	14	13.8	high	Yes	Yes	Compara, eggNOG, Hieranoid, Homologene, Inparanoid, OMA, OrthoDB, OrthoFinder, OrthoInspector, orthoMCL, Panther, Phylome, RoundUp, TreeFam
FBgn0033354	FANCI	Mouse	208836	2384790	Fanci	14	13.8	high	Yes	Yes	Compara, eggNOG, Hieranoid, Homologene, Inparanoid, OMA, OrthoDB, OrthoFinder, OrthoInspector, orthoMCL, Panther, Phylome, RoundUp, TreeFam
FBgn0035194	Psf1	Mouse	69270	1916520	Gins1	14	13.74	high	Yes	Yes	Compara, eggNOG, Hieranoid, Homologene, Inparanoid, Isobase, OMA, OrthoFinder, OrthoInspector, orthoMCL, Panther, Phylome, RoundUp, TreeFam
FBgn0036486	Msh6	Mouse	17688	1343961	Msh6	14	13.8	high	Yes	Yes	Compara, eggNOG, Hieranoid, Homologene, Inparanoid, OMA, OrthoDB, OrthoFinder, OrthoInspector, orthoMCL, Panther, Phylome, RoundUp, TreeFam
FBgn0037202	Ssl1	Mouse	23894	1345669	Gtf2h2	14	13.74	high	Yes	Yes	Compara, eggNOG, Hieranoid, Homologene, Inparanoid, Isobase, OMA, OrthoFinder, OrthoInspector, orthoMCL, Panther, Phylome, RoundUp, TreeFam
FBgn0037770	Art4	Mouse	59035	1913208	Carm1	14	13.8	high	Yes	Yes	Compara, eggNOG, Hieranoid, Homologene, Inparanoid, OMA, OrthoDB, OrthoFinder, OrthoInspector, orthoMCL, Panther, Phylome, RoundUp, TreeFam
FBgn0040075	rept	Mouse	20174	1342299	Ruvbl2	14	13.72	high	Yes	Yes	Compara, eggNOG, Hieranoid, Homologene, Inparanoid, Isobase, OMA, OrthoDB, OrthoFinder, OrthoInspector, orthoMCL, Panther, Phylome, TreeFam
FBgn0040347	mus81	Mouse	71711	1918961	Mus81	14	13.74	high	Yes	Yes	Compara, eggNOG, Hieranoid, Homologene, Inparanoid, Isobase, OMA, OrthoFinder, OrthoInspector, orthoMCL, Panther, Phylome, RoundUp, TreeFam
FBgn0043456	Ndf	Mouse	74022	1921272	Glyr1	14	13.74	high	Yes	Yes	Compara, eggNOG, Hieranoid, Homologene, Inparanoid, Isobase, OMA, OrthoFinder, OrthoInspector, orthoMCL, Panther, Phylome, RoundUp, TreeFam
FBgn0051453	pch2	Mouse	69716	1916966	Trip13	14	13.74	high	Yes	Yes	Compara, eggNOG, Hieranoid, Homologene, Inparanoid, Isobase, OMA, OrthoFinder, OrthoInspector, orthoMCL, Panther, Phylome, RoundUp, TreeFam
FBgn0001612	Grip91	Mouse	259279	2183752	Tubgcp3	15	14.75	high	Yes	Yes	Compara, eggNOG, Hieranoid, Homologene, Inparanoid, Isobase, OMA, OrthoDB, OrthoFinder, OrthoInspector, orthoMCL, Panther, Phylome, RoundUp, TreeFam
FBgn0002905	mus308	Mouse	77782	2155399	Polq	15	14.75	high	Yes	Yes	Compara, eggNOG, Hieranoid, Homologene, Inparanoid, Isobase, OMA, OrthoDB, OrthoFinder, OrthoInspector, orthoMCL, Panther, Phylome, RoundUp, TreeFam
FBgn0002989	okr	Mouse	19366	894697	Rad54l	15	14.75	high	Yes	Yes	Compara, eggNOG, Hieranoid, Homologene, Inparanoid, Isobase, OMA, OrthoDB, OrthoFinder, OrthoInspector, orthoMCL, Panther, Phylome, RoundUp, TreeFam
FBgn0003124	polo	Mouse	18817	97621	Plk1	15	14.75	high	Yes	Yes	Compara, eggNOG, Hieranoid, Homologene, Inparanoid, Isobase, OMA, OrthoDB, OrthoFinder, OrthoInspector, orthoMCL, Panther, Phylome, RoundUp, TreeFam
FBgn0004057	Zw	Mouse	14381	105979	G6pdx	15	14.75	high	Yes	Yes	Compara, eggNOG, Hieranoid, Homologene, Inparanoid, Isobase, OMA, OrthoDB, OrthoFinder, OrthoInspector, orthoMCL, Panther, Phylome, RoundUp, TreeFam
FBgn0015546	spel1	Mouse	17685	101816	Msh2	15	14.75	high	Yes	Yes	Compara, eggNOG, Hieranoid, Homologene, Inparanoid, Isobase, OMA, OrthoDB, OrthoFinder, OrthoInspector, orthoMCL, Panther, Phylome, RoundUp, TreeFam
FBgn0022338	dnk	Mouse	57813	1913266	Tk2	15	14.75	high	Yes	Yes	Compara, eggNOG, Hieranoid, Homologene, Inparanoid, Isobase, OMA, OrthoDB, OrthoFinder, OrthoInspector, orthoMCL, Panther, Phylome, RoundUp, TreeFam
FBgn0026252	msk	Mouse	233726	2152414	Ipo7	15	14.75	high	Yes	Yes	Compara, eggNOG, Hieranoid, Homologene, Inparanoid, Isobase, OMA, OrthoDB, OrthoFinder, OrthoInspector, orthoMCL, Panther, Phylome, RoundUp, TreeFam
FBgn0026371	SAK	Mouse	20873	101783	Plk4	15	14.75	high	Yes	Yes	Compara, eggNOG, Hieranoid, Homologene, Inparanoid, Isobase, OMA, OrthoDB, OrthoFinder, OrthoInspector, orthoMCL, Panther, Phylome, RoundUp, TreeFam
FBgn0032244	RfC3	Mouse	72151	1919401	Rfc5	15	14.75	high	Yes	Yes	Compara, eggNOG, Hieranoid, Homologene, Inparanoid, Isobase, OMA, OrthoDB, OrthoFinder, OrthoInspector, orthoMCL, Panther, Phylome, RoundUp, TreeFam
FBgn0033160	Dhx15	Mouse	13204	1099786	Dhx15	15	14.75	high	Yes	Yes	Compara, eggNOG, Hieranoid, Homologene, Inparanoid, Isobase, OMA, OrthoDB, OrthoFinder, OrthoInspector, orthoMCL, Panther, Phylome, RoundUp, TreeFam
FBgn0262699	fzr	Mouse	56371	1926790	Fzr1	15	14.75	high	Yes	Yes	Compara, eggNOG, Hieranoid, Homologene, Inparanoid, Isobase, OMA, OrthoDB, OrthoFinder, OrthoInspector, orthoMCL, Panther, Phylome, RoundUp, TreeFam
	no fly ortholog	Mouse	12581	105387	Cdkn2d
	no fly ortholog	Mouse	12578	104738	Cdkn2a
	no fly ortholog	Mouse	12579	104737	Cdkn2b
	no fly ortholog	Mouse	12580	105388	Cdkn2c

## Sheet: Supp Table 4
Motif Name	Consensus	P-value	Log P-value	q-value (Benjamini)	# of Target Sequences with Motif(of 966)	% of Target Sequences with Motif	# of Background Sequences with Motif(of 46183)	% of Background Sequences with Motif
CTCF(Zf)/CD4+-CTCF-ChIP-Seq(Barski_et_al.)/Homer	AYAGTGCCMYCTRGTGGCCA	1e-124	-287.4	0	165	0.1708	605	0.0131
BORIS(Zf)/K562-CTCFL-ChIP-Seq(GSE32465)/Homer	CNNBRGCGCCCCCTGSTGGC	1e-85	-197.2	0	178	0.1843	1319	0.0286
Sp1(Zf)/Promoter/Homer	GGCCCCGCCCCC	1e-25	-59.1	0	144	0.1491	2565.7	0.0557
Sp5(Zf)/mES-Sp5.Flag-ChIP-Seq(GSE72989)/Homer	RGKGGGCGGAGC	1e-23	-53.26	0	270	0.2795	7036.6	0.1528
E2F4(E2F)/K562-E2F4-ChIP-Seq(GSE31477)/Homer	GGCGGGAAAH	1e-20	-46.67	0	148	0.1532	3061.6	0.0665
NFY(CCAAT)/Promoter/Homer	RGCCAATSRG	1e-19	-44.47	0	140	0.1449	2882	0.0626
Ronin(THAP)/ES-Thap11-ChIP-Seq(GSE51522)/Homer	RACTACAACTCCCAGVAKGC	1e-18	-42.34	0	24	0.0248	87.9	0.0019
KLF1(Zf)/HUDEP2-KLF1-CutnRun(GSE136251)/Homer	VDGGGYGGGGCY	1e-18	-42.33	0	230	0.2381	6091.6	0.1323
Elk4(ETS)/Hela-Elk4-ChIP-Seq(GSE31477)/Homer	NRYTTCCGGY	1e-18	-41.7	0	150	0.1553	3303	0.0717
KLF3(Zf)/MEF-Klf3-ChIP-Seq(GSE44748)/Homer	NRGCCCCRCCCHBNN	1e-16	-39.05	0	151	0.1563	3439.6	0.0747
Sp2(Zf)/HEK293-Sp2.eGFP-ChIP-Seq(Encode)/Homer	YGGCCCCGCCCC	1e-16	-38.14	0	323	0.3344	9987.5	0.2169
Elk1(ETS)/Hela-Elk1-ChIP-Seq(GSE31477)/Homer	HACTTCCGGY	1e-15	-36.63	0	145	0.1501	3335.7	0.0724
Otx2(Homeobox)/EpiLC-Otx2-ChIP-Seq(GSE56098)/Homer	NYTAATCCYB	1e-15	-36.29	0	104	0.1077	2029.9	0.0441
Klf9(Zf)/GBM-Klf9-ChIP-Seq(GSE62211)/Homer	GCCACRCCCACY	1e-15	-34.67	0	120	0.1242	2586.5	0.0562
E2F(E2F)/Hela-CellCycle-Expression/Homer	TTSGCGCGAAAA	1e-14	-33.71	0	35	0.0362	306.9	0.0067
GSC(Homeobox)/FrogEmbryos-GSC-ChIP-Seq(DRA000576)/Homer	RGGATTAR	1e-14	-32.87	0	130	0.1346	2985.4	0.0648
KLF6(Zf)/PDAC-KLF6-ChIP-Seq(GSE64557)/Homer	MKGGGYGTGGCC	1e-13	-31.36	0	232	0.2402	6793.1	0.1475
GFY-Staf(?,Zf)/Promoter/Homer	RACTACAATTCCCAGAAKGC	1e-13	-30.92	0	25	0.0259	162.3	0.0035
E2F1(E2F)/Hela-E2F1-ChIP-Seq(GSE22478)/Homer	CWGGCGGGAA	1e-13	-30.71	0	87	0.0901	1688.1	0.0367
KLF5(Zf)/LoVo-KLF5-ChIP-Seq(GSE49402)/Homer	DGGGYGKGGC	1e-12	-29.5	0	264	0.2733	8190.7	0.1778
NRF1(NRF)/MCF7-NRF1-ChIP-Seq(Unpublished)/Homer	CTGCGCATGCGC	1e-12	-29.39	0	70	0.0725	1229	0.0267
CRX(Homeobox)/Retina-Crx-ChIP-Seq(GSE20012)/Homer	GCTAATCC	1e-12	-28.32	0	247	0.2557	7591.4	0.1648
En1(Homeobox)/SUM149-EN1-ChIP-Seq(GSE120957)/Homer	NDCTAATTAS	1e-12	-27.73	0	192	0.1988	5479.4	0.119
KLF14(Zf)/HEK293-KLF14.GFP-ChIP-Seq(GSE58341)/Homer	RGKGGGCGKGGC	1e-11	-27.24	0	330	0.3416	11110.8	0.2413
E2F3(E2F)/MEF-E2F3-ChIP-Seq(GSE71376)/Homer	BTKGGCGGGAAA	1e-11	-26.77	0	156	0.1615	4189.3	0.091
BMYB(HTH)/Hela-BMYB-ChIP-Seq(GSE27030)/Homer	NHAACBGYYV	1e-11	-26.69	0	187	0.1936	5353	0.1162
ELF1(ETS)/Jurkat-ELF1-ChIP-Seq(SRA014231)/Homer	AVCCGGAAGT	1e-11	-26.39	0	126	0.1304	3134.5	0.0681
ETS(ETS)/Promoter/Homer	AACCGGAAGT	1e-10	-25.1	0	86	0.089	1847.5	0.0401
Sox21(HMG)/ESC-SOX21-ChIP-Seq(GSE110505)/Homer	BCCWTTGTBYKV	1e-10	-24.8	0	178	0.1843	5129.8	0.1114
Sox3(HMG)/NPC-Sox3-ChIP-Seq(GSE33059)/Homer	CCWTTGTY	1e-10	-23.43	0	182	0.1884	5372.3	0.1167
E2F7(E2F)/Hela-E2F7-ChIP-Seq(GSE32673)/Homer	VDTTTCCCGCCA	1e-10	-23.21	0	48	0.0497	775.2	0.0168
Sox17(HMG)/Endoderm-Sox17-ChIP-Seq(GSE61475)/Homer	CCATTGTTYB	1e-09	-22.49	0	91	0.0942	2114.6	0.0459
Sox10(HMG)/SciaticNerve-Sox3-ChIP-Seq(GSE35132)/Homer	CCWTTGTYYB	1e-09	-22.48	0	177	0.1832	5244	0.1139
Atf2(bZIP)/3T3L1-Atf2-ChIP-Seq(GSE56872)/Homer	NRRTGACGTCAT	1e-09	-21.89	0	56	0.058	1034.7	0.0225
E2F6(E2F)/Hela-E2F6-ChIP-Seq(GSE31477)/Homer	GGCGGGAARN	1e-09	-21.89	0	134	0.1387	3657.4	0.0794
Sox2(HMG)/mES-Sox2-ChIP-Seq(GSE11431)/Homer	BCCATTGTTC	1e-09	-21.68	0	104	0.1077	2594.1	0.0563
GFY(?)/Promoter/Homer	ACTACAATTCCC	1e-09	-21.01	0	23	0.0238	220.8	0.0048
AMYB(HTH)/Testes-AMYB-ChIP-Seq(GSE44588)/Homer	TGGCAGTTGG	1e-08	-20.35	0	187	0.1936	5787.9	0.1257
Atf1(bZIP)/K562-ATF1-ChIP-Seq(GSE31477)/Homer	GATGACGTCA	1e-08	-18.77	0	85	0.088	2077	0.0451
Atf7(bZIP)/3T3L1-Atf7-ChIP-Seq(GSE56872)/Homer	NGRTGACGTCAY	1e-08	-18.58	0	67	0.0694	1485.2	0.0322
CRE(bZIP)/Promoter/Homer	CSGTGACGTCAC	1e-07	-17.55	0	50	0.0518	989.5	0.0215
Sox15(HMG)/CPA-Sox15-ChIP-Seq(GSE62909)/Homer	RAACAATGGN	1e-07	-17.36	0	113	0.117	3152.8	0.0685
ETV4(ETS)/HepG2-ETV4-ChIP-Seq(ENCODE)/Homer	ACCGGAAGTG	1e-07	-16.62	0	185	0.1915	6007.2	0.1304
Sox4(HMG)/proB-Sox4-ChIP-Seq(GSE50066)/Homer	YCTTTGTTCC	1e-07	-16.16	0	97	0.1004	2637.1	0.0573
KLF10(Zf)/HEK293-KLF10.GFP-ChIP-Seq(GSE58341)/Homer	GGGGGTGTGTCC	1e-06	-15.94	0	103	0.1066	2870.1	0.0623
Pitx1(Homeobox)/Chicken-Pitx1-ChIP-Seq(GSE38910)/Homer	TAATCCCN	1e-06	-15.77	0	363	0.3758	13729.4	0.2981
MYB(HTH)/ERMYB-Myb-ChIPSeq(GSE22095)/Homer	GGCVGTTR	1e-06	-15.75	0	203	0.2101	6822.6	0.1481
Usf2(bHLH)/C2C12-Usf2-ChIP-Seq(GSE36030)/Homer	GTCACGTGGT	1e-06	-15.34	0	50	0.0518	1065.8	0.0231
LHX9(Homeobox)/Hct116-LHX9.V5-ChIP-Seq(GSE116822)/Homer	NGCTAATTAG	1e-06	-15.05	0	136	0.1408	4186.6	0.0909
NRF(NRF)/Promoter/Homer	STGCGCATGCGC	1e-06	-14.9	0	59	0.0611	1374.5	0.0298
Klf4(Zf)/mES-Klf4-ChIP-Seq(GSE11431)/Homer	GCCACACCCA	1e-06	-14.65	0	82	0.0849	2182	0.0474
Fli1(ETS)/CD8-FLI-ChIP-Seq(GSE20898)/Homer	NRYTTCCGGH	1e-06	-14.12	0	171	0.177	5661.7	0.1229
Maz(Zf)/HepG2-Maz-ChIP-Seq(GSE31477)/Homer	GGGGGGGG	1e-06	-14.02	0	251	0.2598	9024.7	0.196
Sox7(HMG)/ESC-Sox7-ChIP-Seq(GSE133899)/Homer	VVRRAACAATGG	1e-05	-13.53	0	43	0.0445	911.5	0.0198
CREB5(bZIP)/LNCaP-CREB5.V5-ChIP-Seq(GSE137775)/Homer	VVATGACGTCAT	1e-05	-13.38	0	47	0.0487	1044	0.0227
GABPA(ETS)/Jurkat-GABPa-ChIP-Seq(GSE17954)/Homer	RACCGGAAGT	1e-05	-13.08	0	140	0.1449	4504.1	0.0978
Sox6(HMG)/Myotubes-Sox6-ChIP-Seq(GSE32627)/Homer	CCATTGTTNY	1e-05	-12.68	0	142	0.147	4619.6	0.1003
Lhx2(Homeobox)/HFSC-Lhx2-ChIP-Seq(GSE48068)/Homer	TAATTAGN	1e-05	-12.66	0	97	0.1004	2860.8	0.0621
Lhx3(Homeobox)/Neuron-Lhx3-ChIP-Seq(GSE31456)/Homer	ADBTAATTAR	1e-05	-12.6	0	140	0.1449	4546.4	0.0987
Lhx1(Homeobox)/EmbryoCarcinoma-Lhx1-ChIP-Seq(GSE70957)/Homer	NNYTAATTAR	1e-05	-12.57	0	99	0.1025	2942.4	0.0639
c-Jun-CRE(bZIP)/K562-cJun-ChIP-Seq(GSE31477)/Homer	ATGACGTCATCY	1e-05	-12.26	0	42	0.0435	927.9	0.0201
Nanog(Homeobox)/mES-Nanog-ChIP-Seq(GSE11724)/Homer	RGCCATTAAC	1e-05	-11.57	0.0001	376	0.3892	14893.3	0.3234
USF1(bHLH)/GM12878-Usf1-ChIP-Seq(GSE32465)/Homer	SGTCACGTGR	0.0001	-11.4	0.0001	68	0.0704	1865	0.0405
JunD(bZIP)/K562-JunD-ChIP-Seq/Homer	ATGACGTCATCN	0.0001	-11.4	0.0001	21	0.0217	330.1	0.0072
ETV1(ETS)/GIST48-ETV1-ChIP-Seq(GSE22441)/Homer	AACCGGAAGT	0.0001	-10.71	0.0002	183	0.1894	6509.7	0.1413
c-Myc(bHLH)/LNCAP-cMyc-ChIP-Seq(Unpublished)/Homer	VCCACGTG	0.0001	-10.69	0.0002	84	0.087	2506.7	0.0544
Pax7(Paired,Homeobox),long/Myoblast-Pax7-ChIP-Seq(GSE25064)/Homer	TAATCHGATTAC	0.0001	-10.66	0.0002	7	0.0072	39.7	0.0009
Elf4(ETS)/BMDM-Elf4-ChIP-Seq(GSE88699)/Homer	ACTTCCKGKT	0.0001	-10.08	0.0003	135	0.1398	4581.4	0.0995
Unknown-ESC-element(?)/mES-Nanog-ChIP-Seq(GSE11724)/Homer	CACAGCAGGGGG	0.0001	-9.792	0.0004	93	0.0963	2923	0.0635
MITF(bHLH)/MastCells-MITF-ChIP-Seq(GSE48085)/Homer	RTCATGTGAC	0.0001	-9.615	0.0004	102	0.1056	3293.2	0.0715
ZBTB33(Zf)/GM12878-ZBTB33-ChIP-Seq(GSE32465)/Homer	GGVTCTCGCGAGAAC	0.0001	-9.595	0.0004	19	0.0197	319.2	0.0069
SPDEF(ETS)/VCaP-SPDEF-ChIP-Seq(SRA014231)/Homer	ASWTCCTGBT	0.0001	-9.464	0.0005	127	0.1315	4316.8	0.0937
NeuroD1(bHLH)/Islet-NeuroD1-ChIP-Seq(GSE30298)/Homer	GCCATCTGTT	0.0001	-9.292	0.0006	111	0.1149	3683.6	0.08
ERG(ETS)/VCaP-ERG-ChIP-Seq(GSE14097)/Homer	ACAGGAAGTG	0.0001	-9.271	0.0006	190	0.1967	6982.7	0.1516
Pknox1(Homeobox)/ES-Prep1-ChIP-Seq(GSE63282)/Homer	SCTGTCAVTCAV	0.0001	-9.244	0.0006	38	0.0393	923.5	0.0201
GFX(?)/Promoter/Homer	ATTCTCGCGAGA	0.0001	-9.221	0.0006	10	0.0104	105.4	0.0023
CLOCK(bHLH)/Liver-Clock-ChIP-Seq(GSE39860)/Homer	GHCACGTG	0.001	-9.078	0.0007	71	0.0735	2129.8	0.0462
RORa(NR)/Liver-Rora-ChIP-Seq(GSE101115)/Homer	AAWCTAGGTCARDNN	0.001	-9.062	0.0007	20	0.0207	361.7	0.0079
NFIL3(bZIP)/HepG2-NFIL3-ChIP-Seq(Encode)/Homer	VTTACGTAAYNNNNN	0.001	-8.946	0.0007	53	0.0549	1467.4	0.0319
YY1(Zf)/Promoter/Homer	CAAGATGGCGGC	0.001	-8.9	0.0007	22	0.0228	424.4	0.0092
bHLHE40(bHLH)/HepG2-BHLHE40-ChIP-Seq(GSE31477)/Homer	KCACGTGMCN	0.001	-8.8	0.0008	48	0.0497	1295.1	0.0281
Zfp57(Zf)/H1-ZFP57.HA-ChIP-Seq(GSE115387)/Homer	NANTGCSGCA	0.001	-8.686	0.0009	88	0.0911	2820.3	0.0612
WT1(Zf)/Kidney-WT1-ChIP-Seq(GSE90016)/Homer	MCTCCCMCRCAB	0.001	-8.625	0.001	102	0.1056	3384.4	0.0735
Tcf12(bHLH)/GM12878-Tcf12-ChIP-Seq(GSE32465)/Homer	VCAGCTGYTG	0.001	-8.621	0.001	152	0.1573	5448.3	0.1183
Zic2(Zf)/ESC-Zic2-ChIP-Seq(SRP197560)/Homer	CHCAGCRGGRGG	0.001	-8.572	0.001	88	0.0911	2830.4	0.0615
ETS1(ETS)/Jurkat-ETS1-ChIP-Seq(GSE17954)/Homer	ACAGGAAGTG	0.001	-8.521	0.001	137	0.1418	4831.9	0.1049
RORg(NR)/Liver-Rorc-ChIP-Seq(GSE101115)/Homer	WAABTAGGTCAV	0.001	-8.503	0.001	15	0.0155	237.8	0.0052
Egr1(Zf)/K562-Egr1-ChIP-Seq(GSE32465)/Homer	TGCGTGGGYG	0.001	-8.303	0.0012	118	0.1222	4068.7	0.0883
Dlx3(Homeobox)/Kerainocytes-Dlx3-ChIP-Seq(GSE89884)/Homer	NDGTAATTAC	0.001	-8.161	0.0014	56	0.058	1628.1	0.0354
Bcl11a(Zf)/HSPC-BCL11A-ChIP-Seq(GSE104676)/Homer	TYTGACCASWRG	0.001	-8.131	0.0014	83	0.0859	2671.9	0.058
Zfp281(Zf)/ES-Zfp281-ChIP-Seq(GSE81042)/Homer	CCCCTCCCCCAC	0.001	-8.031	0.0016	51	0.0528	1451.1	0.0315
HIF-1b(HLH)/T47D-HIF1b-ChIP-Seq(GSE59937)/Homer	RTACGTGC	0.001	-7.948	0.0017	138	0.1429	4940.9	0.1073
EWS:FLI1-fusion(ETS)/SK_N_MC-EWS:FLI1-ChIP-Seq(SRA014231)/Homer	VACAGGAAAT	0.001	-7.824	0.0019	81	0.0839	2619.9	0.0569
Zic3(Zf)/mES-Zic3-ChIP-Seq(GSE37889)/Homer	GGCCYCCTGCTGDGH	0.001	-7.714	0.0021	106	0.1097	3638.1	0.079
DLX2(Homeobox)/BasalGanglia-Dlx2-ChIP-seq(GSE124936)/Homer	NNNTAATTAS	0.001	-7.675	0.0022	118	0.1222	4137.6	0.0898
DLX5(Homeobox)/BasalGanglia-Dlx5-ChIP-seq(GSE124936)/Homer	SSTAATTA	0.001	-7.61	0.0023	64	0.0663	1972.4	0.0428
Atoh1(bHLH)/Cerebellum-Atoh1-ChIP-Seq(GSE22111)/Homer	VNRVCAGCTGGY	0.001	-7.51	0.0025	147	0.1522	5375.6	0.1167
Olig2(bHLH)/Neuron-Olig2-ChIP-Seq(GSE30882)/Homer	RCCATMTGTT	0.001	-6.973	0.0042	204	0.2112	7920.3	0.172
RFX(HTH)/K562-RFX3-ChIP-Seq(SRA012198)/Homer	CGGTTGCCATGGCAAC	0.001	-6.97	0.0042	18	0.0186	365.8	0.0079
Isl1(Homeobox)/Neuron-Isl1-ChIP-Seq(GSE31456)/Homer	CTAATKGV	0.001	-6.936	0.0043	169	0.1749	6398.6	0.1389
Rfx2(HTH)/LoVo-RFX2-ChIP-Seq(GSE49402)/Homer	GTTGCCATGGCAACM	0.01	-6.878	0.0045	19	0.0197	399.4	0.0087
ZNF652/HepG2-ZNF652.Flag-ChIP-Seq(Encode)/Homer	TTAACCCTTTVNKKN	0.01	-6.864	0.0045	27	0.028	661.8	0.0144
CTCF-SatelliteElement(Zf?)/CD4+-CTCF-ChIP-Seq(Barski_et_al.)/Homer	TGCAGTTCCMVNWRTGGCCA	0.01	-6.802	0.0047	6	0.0062	54.4	0.0012
Ascl1(bHLH)/NeuralTubes-Ascl1-ChIP-Seq(GSE55840)/Homer	NNVVCAGCTGBN	0.01	-6.727	0.0051	211	0.2184	8269.7	0.1796
Pbx3(Homeobox)/GM12878-PBX3-ChIP-Seq(GSE32465)/Homer	SCTGTCAMTCAN	0.01	-6.672	0.0053	35	0.0362	951.9	0.0207
Nkx6.1(Homeobox)/Islet-Nkx6.1-ChIP-Seq(GSE40975)/Homer	GKTAATGR	0.01	-6.64	0.0054	188	0.1946	7271.4	0.1579
DLX1(Homeobox)/BasalGanglia-Dlx1-ChIP-seq(GSE124936)/Homer	NSNNTAATTA	0.01	-6.541	0.0059	102	0.1056	3603.5	0.0782
HIF-1a(bHLH)/MCF7-HIF1a-ChIP-Seq(GSE28352)/Homer	TACGTGCV	0.01	-6.529	0.0059	40	0.0414	1142.8	0.0248
MyoD(bHLH)/Myotube-MyoD-ChIP-Seq(GSE21614)/Homer	RRCAGCTGYTSY	0.01	-6.4	0.0067	124	0.1284	4544.6	0.0987
Sox9(HMG)/Limb-SOX9-ChIP-Seq(GSE73225)/Homer	AGGVNCCTTTGT	0.01	-6.321	0.0072	83	0.0859	2845.7	0.0618
Zic(Zf)/Cerebellum-ZIC1.2-ChIP-Seq(GSE60731)/Homer	CCTGCTGAGH	0.01	-6.186	0.0082	121	0.1253	4445.1	0.0965
HINFP(Zf)/K562-HINFP.eGFP-ChIP-Seq(Encode)/Homer	TWVGGTCCGC	0.01	-6.082	0.009	76	0.0787	2585.3	0.0561
Myf5(bHLH)/GM-Myf5-ChIP-Seq(GSE24852)/Homer	BAACAGCTGT	0.01	-5.944	0.0102	100	0.1035	3591.5	0.078
RORgt(NR)/EL4-RORgt.Flag-ChIP-Seq(GSE56019)/Homer	AAYTAGGTCA	0.01	-5.862	0.0109	16	0.0166	341.4	0.0074
RORgt(NR)/EL4-RORgt.Flag-ChIP-Seq(GSE56019)/Homer	AAYTAGGTCA	0.01	-5.862	0.0109	16	0.0166	341.4	0.0074
NPAS2(bHLH)/Liver-NPAS2-ChIP-Seq(GSE39860)/Homer	KCCACGTGAC	0.01	-5.646	0.0134	113	0.117	4178.7	0.0907
GLIS3(Zf)/Thyroid-Glis3.GFP-ChIP-Seq(GSE103297)/Homer	CTCCCTGGGAGGCCN	0.01	-5.461	0.016	207	0.2143	8316.3	0.1806
bHLHE41(bHLH)/proB-Bhlhe41-ChIP-Seq(GSE93764)/Homer	KCACGTGMCN	0.01	-5.345	0.0178	147	0.1522	5688.3	0.1235
X-box(HTH)/NPC-H3K4me1-ChIP-Seq(GSE16256)/Homer	GGTTGCCATGGCAA	0.01	-5.297	0.0185	17	0.0176	395.2	0.0086
Rfx5(HTH)/GM12878-Rfx5-ChIP-Seq(GSE31477)/Homer	SCCTAGCAACAG	0.01	-5.296	0.0185	41	0.0424	1267.3	0.0275
THRb(NR)/HepG2-THRb.Flag-ChIP-Seq(Encode)/Homer	GGTCACCTGAGGTCA	0.01	-5.256	0.019	73	0.0756	2551.6	0.0554
ETS:RUNX(ETS,Runt)/Jurkat-RUNX1-ChIP-Seq(GSE17954)/Homer	RCAGGATGTGGT	0.01	-5.249	0.019	17	0.0176	397.7	0.0086
Prop1(Homeobox)/GHFT1-PROP1.biotin-ChIP-Seq(GSE77302)/Homer	NTAATBNAATTA	0.01	-5.146	0.0208	36	0.0373	1087.9	0.0236
Zac1(Zf)/Neuro2A-Plagl1-ChIP-Seq(GSE75942)/Homer	HAWGRGGCCM	0.01	-5.031	0.0232	324	0.3354	13725.6	0.298
BHLHA15(bHLH)/NIH3T3-BHLHB8.HA-ChIP-Seq(GSE119782)/Homer	NAMCAGCTGK	0.01	-4.953	0.0249	163	0.1687	6457.4	0.1402
c-Myc(bHLH)/mES-cMyc-ChIP-Seq(GSE11431)/Homer	VVCCACGTGG	0.01	-4.895	0.0261	60	0.0621	2058.4	0.0447
Phox2a(Homeobox)/Neuron-Phox2a-ChIP-Seq(GSE31456)/Homer	YTAATYNRATTA	0.01	-4.859	0.0269	25	0.0259	696.1	0.0151
Stat3(Stat)/mES-Stat3-ChIP-Seq(GSE11431)/Homer	CTTCCGGGAA	0.01	-4.803	0.0282	56	0.058	1905.2	0.0414
CHR(?)/Hela-CellCycle-Expression/Homer	SRGTTTCAAA	0.01	-4.801	0.0282	39	0.0404	1229.8	0.0267
E-box(bHLH)/Promoter/Homer	SSGGTCACGTGA	0.01	-4.749	0.0293	16	0.0166	385.5	0.0084
TFE3(bHLH)/MEF-TFE3-ChIP-Seq(GSE75757)/Homer	GTCACGTGACYV	0.01	-4.74	0.0294	14	0.0145	319.7	0.0069
Max(bHLH)/K562-Max-ChIP-Seq(GSE31477)/Homer	RCCACGTGGYYN	0.01	-4.683	0.0308	70	0.0725	2493.4	0.0541
n-Myc(bHLH)/mES-nMyc-ChIP-Seq(GSE11431)/Homer	VRCCACGTGG	0.1	-4.574	0.0341	81	0.0839	2967.3	0.0644
PBX1(Homeobox)/MCF7-PBX1-ChIP-Seq(GSE28007)/Homer	GSCTGTCACTCA	0.1	-4.566	0.0341	14	0.0145	326.5	0.0071
Twist2(bHLH)/Myoblast-Twist2.Ty1-ChIP-Seq(GSE127998)/Homer	MCAGCTGBYH	0.1	-4.56	0.0341	199	0.206	8137.4	0.1767
ELF5(ETS)/T47D-ELF5-ChIP-Seq(GSE30407)/Homer	ACVAGGAAGT	0.1	-4.471	0.037	77	0.0797	2812.6	0.0611
Gfi1b(Zf)/HPC7-Gfi1b-ChIP-Seq(GSE22178)/Homer	MAATCACTGC	0.1	-4.396	0.0396	56	0.058	1948.3	0.0423
PAX5(Paired,Homeobox)/GM12878-PAX5-ChIP-Seq(GSE32465)/Homer	GCAGCCAAGCRTGACH	0.1	-4.333	0.0418	53	0.0549	1832.8	0.0398
ZNF143|STAF(Zf)/CUTLL-ZNF143-ChIP-Seq(GSE29600)/Homer	ATTTCCCAGVAKSCY	0.1	-4.333	0.0418	41	0.0424	1348.3	0.0293
Six4(Homeobox)/MCF7-SIX4-ChIP-Seq(Encode)/Homer	TGWAAYCTGABACCB	0.1	-4.314	0.0421	7	0.0072	118.3	0.0026
Tcf21(bHLH)/ArterySmoothMuscle-Tcf21-ChIP-Seq(GSE61369)/Homer	NAACAGCTGG	0.1	-4.301	0.0423	126	0.1304	4946.5	0.1074
Egr2(Zf)/Thymocytes-Egr2-ChIP-Seq(GSE34254)/Homer	NGCGTGGGCGGR	0.1	-4.254	0.044	34	0.0352	1079.4	0.0234
Oct4(POU,Homeobox)/mES-Oct4-ChIP-Seq(GSE11431)/Homer	ATTTGCATAW	0.1	-4.139	0.049	28	0.029	856.6	0.0186
